# Supplementary material for: Integrative multiomics analysis of human atherosclerosis reveals a serum response factor‐driven network associated with intraplaque hemorrhage
Source: Clin Transl Med. 2021 Jun 27;11(6):e458. doi: 10.1002/ctm2.458 (PMC8236116; doi:10.1002/ctm2.458)
Supplement: Supplementary file 7 — Supporting Information [file CTM2-11-e458-s008.xlsx]

## Sheet: Table S1
Table S1 Information of the patients
Sample	Patient	Sample classification	Flanking sections	Age	Gender	Clinical characteristics
1	1	non-IPH	FCA	78	M	Age (years, mean ± SD)	72.9 ± 6.3
2	2	non-IPH	FCA	65	M	Age range (years)	64 - 83
3	3	non-IPH	PIT + FCA	78	M	Current or prior smoking (%)	35
4	5	non-IPH	PIT	83	M	Arterial hypertension (%)	65
5	6	non-IPH	FCA	71	M	Obesity (%)	0
6	8	non-IPH	FCA	72	M	Hyperlipidemia (%)	65
7	9	non-IPH	IT	80	M	Diabetes mellitus (%)	22
8	10	non-IPH	FCA	70	M	Medication lipid-lowering (%)	57
9	13	non-IPH	FCA	69	M	Medication anit-hypertensive (%)	65
10	15	non-IPH	FCA	73	M	Medication anit-coagulant (%)	100
11	16	non-IPH	FCA	76	M	Medication anti-inflammation (%)	26
12	17	non-IPH	FCA	67	M	Cholesterol level Total (mmol/L, mean ± SD)	4.7 ± 1.1
13	18	non-IPH	FCA	66	M	Cholesterol level LDL (mmol/L, mean ± SD)	2.5 ± 0.6
14	20	non-IPH	IT	82	M	Cholesterol level HDL (mmol/L, mean ± SD)	1.3 ± 0.7
15	21	non-IPH	FCA	72	M
16	22	non-IPH	FCA	83	M
17	1	IPH	IPH	78	M
18	2	IPH	IPH	65	M
19	3	IPH	Ruptured	78	M
20	4	IPH	IPH	64	M
21	4	IPH	IPH	64	M
22	5	IPH	IPH	83	M
23	6	IPH	IPH	71	M
24	8	IPH	IPH	72	M
25	9	IPH	IPH	80	M
26	10	IPH	IPH	70	M
27	11	IPH	IPH	79	M
28	11	IPH	IPH	79	M
29	12	IPH	Ruptured	78	M
30	13	IPH	IPH	69	M
31	14	IPH	IPH	76	M
32	15	IPH	IPH + Ruptured	73	M
33	16	IPH	IPH + Ruptured	76	M
34	17	IPH	IPH	67	M
35	18	IPH	IPH	66	M
36	19	IPH	IPH	64	M
37	19	IPH	IPH	64	M
38	20	IPH	IPH	82	M
39	21	IPH	IPH	72	M
40	22	IPH	IPH + Ruptured	83	M
41	23	IPH	IPH + Ruptured	64	M
42	24	IPH	IPH	67	M
Note: PIT/IT, (pathological) intimal thickening; FCA, fibrous cap atheroma; IPH, intraplaque haemorrhage.
