# Supplementary material for: Integrative multiomics analysis of human atherosclerosis reveals a serum response factor‐driven network associated with intraplaque hemorrhage
Source: Clin Transl Med. 2021 Jun 27;11(6):e458. doi: 10.1002/ctm2.458 (PMC8236116; doi:10.1002/ctm2.458)
Supplement: Supplementary file 8 — Supporting Information [file CTM2-11-e458-s014.xlsx]

## Sheet: Table S2
Table S2 List of the total and analysed proteins/peptides
Proteins					Peptides
SwissProt	Protein	Gene	# of Peptides	Used in analysis	Peptide Sequence	Gene	Used in analysis
B4E396	milk fat globule-EGF factor 8 protein	MFGE8	14	Yes	TAFQEALDAAGDK	TXN	Yes
P52790	hexokinase 3 (white cell)	HK3	5	Yes	EKLEATINELV	TXN	No
P61604	heat shock 10kDa protein 1 (chaperonin 10)	HSPE1	3	Yes	GIVNGAAPELPVPTGGPAVGAR	ATP6V1B2	Yes
P24821	tenascin C (hexabrachion)	TNC	29	Yes	GFPGYMYTDLATIYER	ATP6V1B2	Yes
P12109	collagen, type VI, alpha 1	COL6A1	11	Yes	QIYPPINVLPSLSR	ATP6V1B2	Yes
Q53QF6	collagen, type VI, alpha 3	COL6A3	69	Yes	HVLVILTDMSSYAEALR	ATP6V1B2	Yes
Q14624	interalpha (globulin) inhibitor H4 (plasma Kallikreinsensitive glycoprotein)	ITIH4	14	Yes	LALTTAEFLAYQCEK	ATP6V1B2	Yes
D3DP16	fibrinogen gamma chain	FGG	32	Yes	GPVVLAEDFLDIMGQPINPQCR	ATP6V1B2	Yes
P05543	serpin peptidase inhibitor, clade A (alpha1 antiproteinase, antitrypsin), member 7	SERPINA7	2	Yes	IPQSTLSEFYPR	ATP6V1B2	No
P24844	myosin regulatory light chain 9 isoform b	MYL9	8	Yes	CMPTFQFFK	TXN	Yes
B3KTP7	collagen, type XV, alpha 1	COL15A1	5	Yes	VGEFSGANK	TXN	No
P48735	isocitrate dehydrogenase 2 (NADP+), mitochondrial	IDH2	1	No	LVVVDFSATWCGPCK	TXN	No
Q549J4	erythroid associated factor	ERAF	1	Yes	NGYELSPTAAANFTR	PSMB2	No
P52943	cysteine-rich protein 2	CRIP2	3	Yes	FILNLPTFSVR	PSMB2	Yes
P54920	N-ethylmaleimide sensitive factor attachment protein, alpha	NAPA	3	Yes	IYPVLGTYWDNCNR	TINAGL1	Yes
Q8IZ60	extracellular matrix protein 1	ECM1	3	Yes	YWTAANSWGPAWGER	TINAGL1	Yes
B4DH24	GDP dissociation inhibitor 1	GDI1	2	Yes	YWTAANSWGPAWGER	TINAGL1	Yes
P03951	coagulation factor XI (plasma thromboplastin antecedent)	F11	1	No	ITGWGEETLPDGR	TINAGL1	Yes
P07339	cathepsin D (lysosomal aspartyl peptidase)	CTSD	18	Yes	TVSDCCPDFWDFCLGVPPPFPPIQGCMHGGR	TINAGL1	Yes
P00748	coagulation factor XII (Hageman factor)	F12	1	No	QWQCDQEPCLVDPDMIK	TINAGL1	Yes
P10301	Ras-related protein M-Ras	RRAS	4	Yes	QWQCDQEPCLVDPDMIK	TINAGL1	Yes
B4DTV0	AHNAK nucleoprotein (desmoyokin)	AHNAK	3	Yes	GVNECDIESFVLGVWGR	TINAGL1	No
C0JYY2	apolipoprotein B (including Ag(x) antigen)	APOB	81	Yes	GVNECDIESFVLGVWGR	TINAGL1	Yes
B4DZ44	reticulon 4	RTN4	4	Yes	WPNLIHEPLDQGNCAGSWAFSTAAVASDR	TINAGL1	Yes
P08311	cathepsin G	CTSG	1	Yes	LDGAWWFLR	TINAGL1	Yes
A8K0R3	osteoglycin (osteoinductive factor, mimecan)	OGN	10	Yes	AAELIANSLATAGDGLIELR	PHB	No
P02748	complement component 9	C9	20	Yes	IGELVGVLVNHFK	MYO1D	Yes
B7Z3R6	chondroitin sulfate proteoglycan 2 (versican)	CSPG2	5	Yes	LFCWIVTR	MYO1D	No
B7Z6C2	phosphoglucomutase 1	PGM1	9	Yes	IMPNSFIMMFK	PCOLCE2	Yes
B3KUK2	superoxide dismutase 2, mitochondrial	SOD2	3	Yes	FIDLESDNLCR	PCOLCE2	Yes
B4DDT3	coagulation factor II (thrombin)	F2	14	Yes	VVVLNFR	PCOLCE2	No
B2R8I2	histidinerich glycoprotein	HRG	7	Yes	DTVATQLSEAVDATR	M6PRBP1	No
A7L3A3	angiotensinogen (serpin peptidase inhibitor, clade A, member 8)	AGT	5	Yes	IATSLDGFDVASVQQQR	M6PRBP1	Yes
P30837	aldehyde dehydrogenase 1 family, member B1	ALDH1B1	6	Yes	SAMPADAPLCLR	FMOD	Yes
B7Z233	acetyl-Coenzyme A acetyltransferase 2 (acetoacetyl Coenzyme A thiolase)	ACAT2	2	Yes	DCPQECDCPPNFPTAMYCDNR	FMOD	Yes
A4UCS6	peroxiredoxin 6	PRDX6	10	Yes	IPPVNTNLENLYLQGNR	FMOD	Yes
Q8TF09	dynein light chain roadblock-type 2	DYNLRB2	1	Yes	YLPFVPSR	FMOD	Yes
P01024	complement component 3	C3	31	Yes	FFPLESWQIGK	DDT	Yes
P15057	ceruloplasmin (ferroxidase)	CP	11	Yes	LQELEGTYEENER	LAMB2	No
P62937	peptidylprolyl cis-trans isomerase A-like 4	PPIA	8	Yes	YLIFPNPVCLEPGISYK	LAMB2	Yes
B7Z6Z4	myosin light polypeptide 6B	MYL6	8	Yes	TGGSAQPETPYSGPGLLIDSLVLLPR	LAMB2	No
C9JUT4	LIM domain containing preferred translocation partner in lipoma	LPP	3	Yes	VLVLEMFSGGDAAALER	LAMB2	Yes
Q15124	phosphoglucomutase-like protein 5	PGM5	6	Yes	QLDALLEALK	LAMB2	No
A8K2T4	complement component 7	C7	9	Yes	LGIVQGIVGAR	LAMB2	No
Q96AT9	ribulose-phosphate 3-epimerase	RPE	1	Yes	IQNVVTSFAPQR	LAMB2	No
P35700	peroxiredoxin-1	PRDX1	13	Yes	VLELSIPASAEQIQHLAGAIAER	LAMB2	Yes
Q9UEV9	isoform 1 of filamin-A	FLNA	80	Yes	YFSYDCGADFPGVPLAPPR	LAMB2	Yes
Q6S381	isoform 1 of plectin-1	PLEC1	16	Yes	EASSVSDFNQNFEVPNR	MNDA	Yes
Q9UDF6	collagen, type XIV, alpha 1 (undulin)	COL14A1	11	Yes	LFCLQLR	MNDA	No
Q96KP7	fibronectin 1	FN1	50	Yes	VFDINLK	MNDA	No
F8WCZ6	complement component 1, s subcomponent	C1S	3	Yes	YSDMIVAAIQAEK	H1F0	No
Q53HU8	vimentin	VIM	24	Yes	DVQMTQSPSSLSASVGDR	IGKV1-39	No
Q9BZQ8	chromosome 1 open reading frame 24	C1orf24	5	Yes	WTELAGCTADFR	LMAN2	No
B4DR57	similar to complement C3 precursor	C3	9	Yes	TLNEWSSQINPDLVR	GCLM	No
P02787	serotransferrin precursor	TF	49	Yes	GCNIENACYPLGICAER	CDA	No
P06576	ATP synthase, H+ transporting, mitochondrial F1 complex, beta polypeptide	ATP5B	13	Yes	AIAIASDMQDDFISPCGACR	CDA	Yes
P51884	lumican	LUM	13	Yes	KEPEAFDWSPVVTYVCDLEGNR	NNMT	Yes
Q96SA7	complement C4-A	C4A	33	Yes	CLCACPFK	C9	No
Q86UX7	fermitin family homolog 3	FRMT3	6	Yes	SIEVFGQFNGK	C9	No
A6NLG9	biglycan	BGN	14	Yes	SIEVFGQFNGK	C9	No
Q9UDE8	L-lactate dehydrogenase A chain	LDHA	11	Yes	RPWNVASLIYETK	C9	Yes
Q59EJ0	aldehyde dehydrogenase 1 family, member A1	ALDH1A1	2	Yes	DVVLTTTFVDDIK	C9	No
F6UN21	spliceosome RNA helicase BAT1	BAT1	2	Yes	QCVPTEPCEDAEDDCGNDFQCSTGR	C9	Yes
F2Z2V7	complement component 4 binding protein, alpha	C4BPA	4	Yes	LSPIYNLVPVK	C9	Yes
P02753	retinol binding protein 4, plasma	RBP4	3	Yes	TSNFNAAISLK	C9	No
B4DJ98	protein disulfide-isomerase A3	PDIA3	20	Yes	TEHYEEQIEAFK	C9	Yes
P55072	transitional endoplasmic reticulum ATPase	VCP	13	Yes	AIEDYINEFSVR	C9	Yes
P06727	apolipoprotein A-IV	APOA4	4	Yes	AIEDYINEFSVR	C9	Yes
A8MXP8	reticulocalbin 2, EF-hand calcium binding domain	RCN2	1	Yes	NRDVVLTTTFVDDIK	C9	No
P02794	ferritin	FTH1	2	Yes	SIEVFGQFNGKR	C9	Yes
Q9P157	albumin	ALB	70	Yes	FEGIACEISK	C9	Yes
B4DSR6	dynein, cytoplasmic 1, heavy chain 1	DYNC1H1	12	Yes	TAGYGINILGMDPLSTPFDNEFYNGLCNR	C9	Yes
Q96HC4	PDZ and LIM domain 5	PDLIM5	2	Yes	TAGYGINILGMDPLSTPFDNEFYNGLCNR	C9	Yes
P02774	group-specific component (vitamin D binding protein)	GC	15	Yes	TAGYGINILGMDPLSTPFDNEFYNGLCNR	C9	No
Q5T0R6	CAP, adenylate cyclase-associated protein 1 (yeast)	CAP1	5	Yes	CNGDNDCGDFSDEDDCESEPRPPCR	C9	No
P08603	complement factor H	CFH	22	Yes	CNGDNDCGDFSDEDDCESEPRPPCR	C9	No
B2RB32	glycogen phosphorylase, brain form	PYGB	5	Yes	CNGDNDCGDFSDEDDCESEPRPPCR	C9	No
B6RHJ5	tenascin XB	TNXB	15	Yes	VSSFLPWIR	CTSG	Yes
Q59H15	SAM domain and HD domain 1	SAMHD1	2	Yes	ANRPFLVFIR	SERPINC1	Yes
D9IWP9	apolipoprotein H (beta-2-lycoprotein I)	APOH	14	Yes	VAEGTQVLELPFK	SERPINC1	Yes
Q96HE7	ERO1-like (S. cerevisiae)	ERO1L	3	Yes	DDLYVSDAFHK	SERPINC1	No
B4DWK8	catalase	CAT	7	Yes	EQLQDMGLVDLFSPEK	SERPINC1	No
B3KP77	haptoglobin	HP	14	Yes	LQPLDFKENAEQSR	SERPINC1	No
P01023	alpha-2-macroglobulin	A2M	20	Yes	ADGESCSASMMYQEGK	SERPINC1	No
F8W696	apolipoprotein A-I	APOA1	14	Yes	EVPLNTIIFMGR	SERPINC1	No
P63244	guanine nucleotide binding protein (G protein), beta polypeptide 2like 1	GNB2L1	2	Yes	EVPLNTIIFMGR	SERPINC1	Yes
P22392	nucleoside diphosphate kinase A	NME2	3	No	EVPLNTIIFMGR	SERPINC1	No
P23743	diacylglycerol kinase, alpha 80kDa	DGKA	1	No	TSDQIHFFFAK	SERPINC1	No
P49908	selenoprotein P, plasma, 1	SELENOP	1	No	DIPMNPMCIYR	SERPINC1	Yes
P55268	laminin, beta 2 (laminin S)	LAMB2	6	Yes	EHVAHLLFLR	ORM2	Yes
P36955	serpin peptidase inhibitor, clade F (alpha2 antiplasmin, pigment epithelium derived factor), member 1	SERPINF1	7	Yes	TLMFGSYLDDEK	ORM2	Yes
B4DZN3	platelet-activating factor acetylhydrolase, isoform Ib, alpha subunit 45kDa	PAFAH1B1	1	Yes	SDVMYTDWK	ORM2	Yes
Q9Y625	glypican 6	GPC6	1	Yes	SDVMYTDWK	ORM2	Yes
P13671	complement component 6	C6	10	Yes	EQLGEFYEALDCLCIPR	ORM2	Yes
P23396	ribosomal protein S3	RPS3	4	Yes	WFYIASAFR	ORM1	Yes
Q53FR4	vacuolar protein sorting 35 (yeast)	VPS35	3	Yes	SDVVYTDWK	ORM1	Yes
B6EU51	heparan sulfate proteoglycan 2 (perlecan)	HSPG2	30	Yes	EQLGEFYEALDCLR	ORM1	Yes
O43866	CD5 antigen-like (scavenger receptor cysteine rich family)	CD5L	4	Yes	TYMLAFDVNDEK	ORM1	Yes
B2R5M8	isocitrate dehydrogenase 1 (NADP+), soluble	IDH1	7	Yes	YVGGQEHFAHLLILR	ORM1	Yes
B2MUD5	elastase 2, neutrophil	ELA2	1	Yes	TLFSNIVLSGGSTLFK	ACTR1A	No
B2R7T6	sulfide quinone reductaselike (yeast)	SQRDL	2	Yes	DQLQTFSEEHPVLLTEAPLNPR	ACTR1A	Yes
B3KUI1	lymphocyte cytosolic protein 1 (Lplastin)	LCP1	7	Yes	AQYYLPDGSTIEIGPSR	ACTR1A	Yes
P23528	cofilin 1 (non-muscle)	CFL1	6	Yes	VQYTLPDGSTLDVGPAR	ACTR1B	No
B4E396	milk fat globule-EGF factor 8 protein	MFGE8	7	Yes	YCFPNYVGRPK	ACTR1B	No
B3KQT8	procollagen C-endopeptidase enhancer 2	PCOLCE2	2	Yes	SGLLVLTTPLASLAPR	COASY	Yes
Q9NVD7	parvin, alpha	PARVA	2	Yes	ILTDIMWPIIAK	COASY	No
P30084	enoyl Coenzyme A hydratase, short chain, 1, mitochondrial	ECHS1	3	Yes	LYGPSSVSFADDFVR	SERPINH1	Yes
Q6IBR6	platelet-activating factor acetylhydrolase, isoform Ib, beta subunit 30kDa	PAFAH1B2	1	Yes	LFYADHPFIFLVR	SERPINH1	Yes
P16452	erythrocyte membrane protein band 4.2	EPB42	3	Yes	LSSLIILMPHHVEPLER	SERPINH1	No
A8K2H4	cathepsin B	CTSB	5	Yes	LEVLGCSVAPVYSYYAQNEVVATDDLDFR	AEBP1	No
Q16643	drebrin 1	DBN1	2	Yes	VWPEPPEEK	AEBP1	No
P00736	complement C1r subcomponent precursor	C1R	5	Yes	LNMQTGATEDDYYDGAWCAEDDAR	AEBP1	Yes
P21964	catechol-O-methyltransferase	COMT	3	Yes	LVSYPYDMAR	AEBP1	No
P18206	vinculin	VCL	27	Yes	IYAMEISDNPGEHELGEPEFR	AEBP1	Yes
Q6S381	isoform 1 of plectin-1	PLEC1	12	Yes	TPTQEQLLAAAMAAAR	AEBP1	Yes
P59998	actin-related protein 2/3 complex subunit 4	ARPC4	6	Yes	AIIAWMEK	AEBP1	No
D6RA08	complement component 1, q subcomponent, beta polypeptide	C1QB	2	Yes	GEDEDEVSEAQETPDHAIFR	AEBP1	No
Q5TBN3	plastin-2	LCP1	5	Yes	YLSPDATVSTEVR	AEBP1	No
Q9BS40	latexin	LXN	1	No	TCNVDYDIGATQCNFILAR	AEBP1	No
A8K4X6	adenylosuccinate lyase	ADSL	2	No	GGCQAQDYTGGMGIVNGAK	AEBP1	No
B2R7P8	5-aminoimidazole-4-carboxamide ribonucleotide formyltransferase/IMP cyclohydrolase	ATIC	6	Yes	GLLHIFYIPR	LY96	Yes
P12109	collagen, type VI, alpha 1	COL6A1	12	Yes	WIVTAAHCVETGVK	F9	No
P02675	fibrinogen beta chain	FGB	4	Yes	FGSGYVSGWGR	F9	No
P00558	phosphoglycerate kinase 1	PGK1	2	No	VDAFCGGSIVNEK	F9	No
Q92743	HtrA serine peptidase 1	HTRA1	3	Yes	SALVLQYLR	F9	Yes
Q53GG5	PDZ and LIM domain 3	PDLIM3	4	Yes	YVNWIK	F9	No
C0IMJ1	periostin, osteoblast specific factor	POSTN	30	Yes	LPGPPDAPGAVFVLGGEGLR	PDXP	No
P23396	ribosomal protein S3	RPS3	2	Yes	LATQLTGPVMPVR	RPL13	No
B4DPH9	RAB7, member RAS oncogene family	RAB7	6	Yes	IIEETLALK	ARPC2	No
P24752	acetyl-Coenzyme A acetyltransferase 1 (acetoacetyl Coenzyme A thiolase)	ACAT1	3	Yes	MILLEVNNR	ARPC2	No
Q5TCJ2	lamin A/C	LMNA	9	Yes	GALEALLCGGPQGACSEK	PACAP	No
A1YZ08	hemoglobin, beta	HBB	2	Yes	GISLANWMCLAK	LYZ	Yes
P10909	clusterin (complement lysis inhibitor, SP40,40, sulfated glycoprotein 2, testosteronerepressed prostate message 2, apolipoprotein J)	CLU	9	Yes	GISLANWMCLAK	LYZ	Yes
Q9GZW1	ubiquitin-conjugating enzyme E2 variant 1	UBE2V1	3	Yes	STDYGIFQINSR	LYZ	Yes
P49368	chaperonin containing TCP1, subunit 3 (gamma)	CCT3	6	Yes	YWCNDGK	LYZ	Yes
A2A3R7	ribosomal protein S6	RPS6	1	No	AWVAWR	LYZ	Yes
P50914	60S ribosomal protein L14	RPL14	2	Yes	WESGYNTR	LYZ	No
Q8IUX7	AE binding protein 1	AEBP1	8	Yes	QPALSAACLGPEVTTQYGGQYR	APEH	Yes
P29401	transketolase (Wernicke-Korsakoff syndrome)	TKT	2	Yes	QVLLSEPEEAAALYR	APEH	Yes
Q9UFU4	heterogeneous nuclear ribonucleoprotein H3 (2H9)	HNRPH3	2	No	TPLLLMLGQEDR	APEH	No
P07327	alcohol dehydrogenase 1B	ADH1B	13	Yes	VTVAGLAGKDPVQCSR	PARK7	No
Q9Y6R7	IgGFc-binding protein precursor	FCGBP	7	Yes	GLIAAICAGPTALLAHEIGFGSK	PARK7	Yes
P02675	fibrinogen beta chain	FGB	43	Yes	EGPYDVVVLPGGNLGAQNLSESAAVK	PARK7	No
P35555	fibrillin 1 (Marfan syndrome)	FBN1	17	Yes	DVVICPDASLEDAK	PARK7	Yes
P35555	fibrillin-1 precursor	FBN1	1	Yes	GAEEMETVIPVDVMR	PARK7	Yes
F8W696	apolipoprotein A-I	APOA1	4	Yes	FCIWTESAFR	RPL4	Yes
P06733	alpha-enolase, lung specific	ENO1	22	Yes	GIVLLEELLPK	FIS1	No
P08758	annexin A5	ANXA5	14	Yes	HVVFGK	PPIC	Yes
E9PQZ1	elongation factor 1-delta	EEF1D	2	Yes	FPDENFK	PPIC	No
B1PS43	myosin-11	MYH11	65	Yes	SSEVYAQLCNVAR	LTBP2	No
Q14254	flotillin 2	FLOT2	3	No	IYFCQIPCLNGGR	LTBP2	No
P04406	glyceraldehyde-3-phosphate dehydrogenase	GAPDH	25	Yes	CEEVIPDEEFDPQNSR	LTBP2	No
P08865	40S ribosomal protein SA	RPSA	5	Yes	CEEVIPDEEFDPQNSR	LTBP2	Yes
P28289	tropomodulin 1	TMOD1	1	No	FALLGDFFR	CAMP	No
O15144	actin related protein 2/3 complex, subunit 2, 34kDa	ARPC2	2	No	IMVANIEEVLQR	SEC22L1	Yes
B2R7F8	plasminogen	PLG	12	Yes	VADGLPLAASMQEDEQSGR	SEC22L1	No
P10915	hyaluronan and proteoglycan link protein 1	HAPLN1	6	Yes	AFWETPASMWDDINNVGLR	DHRS1	No
A8QID0	fructose1,6bisphosphatase 1	FBP1	1	Yes	VVAQEAQSLGGQCVPVVCDSSQESEVR	DHRS1	No
Q99536	vesicle amine transport protein 1 homolog (T californica)	VAT1	3	Yes	NSLFGSVETWPWQVLSK	HEBP1	No
A6NN80	isoform A of proteoglycan-4 precursor	PRG4	21	Yes	IPNQFQSDPPAPSDK	HEBP1	No
P21281	ATPase, H+ transporting, lysosomal 56/58kDa, V1 subunit B2	ATP6V1B2	1	No	CLAFHDISPQAPTHFLVIPK	HINT1	Yes
P02790	hemopexin	HPX	19	Yes	AAVENLPTFLVELSR	KPNB1	Yes
B2R4M6	S100 calcium binding protein A9 (calgranulin B)	S100A9	6	Yes	IQFNDLQSLLCATLQNVLR	KPNB1	No
P02671	fibrinogen alpha chain	FGA	14	Yes	HFIMQVVCEATQCPDTR	KPNB1	No
B7Z571	proteasome (prosome, macropain) 26S subunit, ATPase, 2	PSMC2	3	Yes	SNEILTAIIQGMR	KPNB1	Yes
P24844	myosin regulatory light chain 9 isoform b	MYL9	4	Yes	GGNVWVALFK	COL8A1	Yes
Q01995	transgelin	TAGLN	11	Yes	VLDSTPVLDSVLSESLR	PTGIS	Yes
P13797	plastin 3 (T isoform)	PLS3	11	Yes	LLLFPFLSPQR	PTGIS	No
B7Z5L2	isoform 1 of band 4.1-like protein 1	EPB41	3	Yes	LGFAGLVQEISFGTTK	CCT5	No
Q9UJ70	N-acetylglucosamine kinase	NAGK	2	Yes	WVGGPEIELIAIATGGR	CCT5	Yes
P35700	peroxiredoxin-1	PRDX1	6	Yes	QMAEIAVNAVLTVADMER	CCT5	No
Q9P173	alpha-1-antitrypsin	SERPINA1	28	Yes	ETGANLAICQWGFDDEANHLLLQNNLPAVR	CCT5	No
B2RD36	carboxymethylenebutenolidase homolog	CMBL	1	No	NDVLDSLGISPDLLPEDFVR	SAE1	No
Q5T5C7	seryltRNA synthetase	SARS	2	Yes	LLNFPTIVER	ASNA1	No
P27482	calmodulin	CALM2	7	Yes	FEGGVVIAADMLGSYGSLAR	PSMB4	No
Q96IY4	carboxypeptidase B2 (plasma, carboxypeptidase U)	CPB2	3	Yes	GVEIEGPLSTETNWDIAHMISGFE	PSMB4	Yes
Q96RE2	sorbin and SH3 domain containing 2	SORBS2	7	Yes	ITGTMPPLPLEATGLALSSLR	CD14	Yes
C0IMJ1	periostin, osteoblast specific factor	POSTN	11	Yes	LKELTLEDLK	CD14	No
P00568	adenylate kinase isoenzyme 1	AK1	6	Yes	RLTVGAAQVPAQLLVGALR	CD14	Yes
P35858	insulin-like growth factor binding protein, acid labile subunit	IGFALS	12	Yes	LTVGAAQVPAQLLVGALR	CD14	Yes
P51911	calponin 1, basic, smooth muscle	CNN1	11	Yes	ALDQYLMEFNACR	C8A	Yes
P61247	40S ribosomal protein S3a	RPS3A	1	No	YNPVVIDFEMQPIHEVLR	C8A	Yes
O95433	AHA1, activator of heat shock 90kDa protein ATPase homolog 1 (yeast)	AHSA1	2	No	FGGTICSGDIWDQASCSSSTTCVR	C8A	Yes
A8K503	ubiquitinconjugating enzyme E2I (UBC9 homolog, yeast)	UBE2I	1	No	AIDEDCSQYEPIPGSQK	C8A	No
Q86U75	dihydropyrimidinase-like 3	DPYSL3	8	Yes	CEDGGFTCVPLCSEDVR	WISP2	Yes
O75905	prosaposin (variant Gaucher disease and variant metachromatic leukodystrophy)	PSAP	7	Yes	GALCLLAEDDSSCEVNGR	WISP2	Yes
Q96KP4	CNDP dipeptidase 2 (metallopeptidase M20 family)	CNDP2	9	Yes	NQGNTWLTAFVLK	A2M	Yes
P14618	isoform R-type of pyruvate kinase isozymes R/L	PKM2	28	Yes	LLIYAVLPTGDVIGDSAK	A2M	Yes
P06748	nucleophosmin (nucleolar phosphoprotein B23, numatrin)	NPM1	2	Yes	AGAFCLSEDAGLGISSTASLR	A2M	No
B0YIW2	apolipoprotein CIII	APOC3	1	Yes	VTAAPQSVCALR	A2M	Yes
P42765	3-ketoacyl-CoA thiolase, mitochondrial	ACAA2	5	Yes	DMYSFLEDMGLK	A2M	Yes
B7ZFE0	solute carrier family 4, anion exchanger, member 1 (erythrocyte membrane protein band 3, Diego blood group)	SLC4A1	7	Yes	MVSGFIPLKPTVK	A2M	No
A0PJG0	thrombospondin 1	THBS1	12	Yes	LSFYYLIMAK	A2M	Yes
D9ZGG2	vitronectin (serum spreading factor, somatomedin B, complement Sprotein)	VTN	5	Yes	MCPQLQQYEMHGPEGLR	A2M	Yes
P10599	thioredoxin	TXN	5	Yes	YDVENCLANK	A2M	No
D3DVD8	spectrin, alpha, erythrocytic 1 (elliptocytosis 2)	SPTA1	18	Yes	AFQPFFVELTMPYSVIR	A2M	Yes
Q8VE43	meteorin, glial cell differentiation regulatorlike	METRNL	1	Yes	QFSFPLSSEPFQGSYK	A2M	Yes
E5FF39	ras-related protein Rap-1A	RAP1A	8	Yes	AYIFIDEAHITQALIWLSQR	A2M	Yes
P10809	heat shock 60kDa protein 1 (chaperonin)	HSPD1	5	Yes	TEHPFTVEEFVLPK	A2M	Yes
P01042	kininogen 1	KNG1	10	Yes	VTGEGCVYLQTSLK	A2M	No
P08572	collagen, type IV, alpha 2	COL4A2	4	Yes	DLTGFPGPLNDQDDEDCINR	A2M	Yes
Q15417	calponin 3, acidic	CNN3	3	Yes	DLTGFPGPLNDQDDEDCINR	A2M	Yes
Q8N2S1	latent transforming growth factor beta binding protein 4	LTBP4	9	Yes	NALFCLESAWK	A2M	Yes
B4DSR0	leucinerich PPR-motif containing	LRPPRC	2	Yes	IAQWQSFQLEGGLK	A2M	Yes
P28838	leucine aminopeptidase 3	LAP3	6	Yes	SLFTDLEAENDVLHCVAFAVPK	A2M	Yes
Q02818	nucleobindin 1	NUCB1	1	Yes	VVSMDENFHPLNELIPLVYIQDPK	A2M	Yes
B7Z2X4	gelsolin (amyloidosis, Finnish type)	GSN	4	Yes	ETTFNSLLCPSGGEVSEELSLK	A2M	Yes
P12429	annexin A3	ANXA3	2	Yes	ALLAYAFALAGNQDK	A2M	Yes
P07357	complement component 8, alpha polypeptide	C8A	4	Yes	VSVQLEASPAFLAVPVEK	A2M	Yes
O60701	UDP-glucose dehydrogenase	UGDH	6	Yes	LPPNVVEESAR	A2M	Yes
B4DJS0	procollagen-proline, 2-oxoglutarate 4-dioxygenase (proline 4hydroxylase), beta polypeptide	P4HB	6	Yes	ALLAYAFALAGNQDKR	A2M	Yes
B2R8Y9	tissue factor pathway inhibitor (lipoproteinassociated coagulation inhibitor)	TFPI	1	No	VGFYESDVMGR	A2M	Yes
P11047	laminin, gamma 1 (formerly LAMB2)	LAMC1	7	Yes	AIGYLNTGYQR	A2M	No
P14543	isoform 1 of nidogen-1 precursor	NID1	5	Yes	QTVSWAVTPK	A2M	No
Q8N618	myosin ID	MYO1D	1	No	FEVQVTVPK	A2M	Yes
Q9Y490	talin 1	TLN1	40	Yes	QGIPFFGQVR	A2M	Yes
Q9NNZ5	hexokinase 1	HK1	2	Yes	YWEMQPATFR	ASPN	Yes
Q6FHS1	cathepsin F	CTSF	4	Yes	SLYSAISLFNNPVK	ASPN	Yes
O15511	actin related protein 2/3 complex, subunit 5, 16kDa	ARPC5	2	Yes	GLPPTLLELHLDYNK	ASPN	No
B7Z481	PDZ and LIM domain 5	PDLIM5	2	Yes	VGVNDFCPTVPK	ASPN	Yes
A8K168	malic enzyme 1, NADP(+)dependent, cytosolic	ME1	1	No	ITDIENGSLANIPR	ASPN	Yes
A8K2Q6	peptidylprolyl isomerase C (cyclophilin C)	PPIC	2	Yes	GLTSLYGLILNNNK	ASPN	Yes
Q00610	isoform 1 of clathrin heavy chain 2	CLTC	17	Yes	SHFFPFDLFPMCPFGCQCYSR	ASPN	No
P178669	phosphoglycerate mutase 1	PGAM1	5	Yes	ITLPVDFVTADKFDENAK	PGK1	Yes
Q00839	heterogeneous nuclear ribonucleoprotein U (scaffold attachment factor A)	HNRPU	1	No	QIVWNGPVGVFEWEAFAR	PGK1	No
Q3LXA3	dihydroxyacetone kinase 2 homolog (yeast)	DAK	2	Yes	QIVWNGPVGVFEWEAFAR	PGK1	Yes
A6NLG9	biglycan	BGN	9	Yes	ELNYFAK	PGK1	Yes
P03952	kallikrein B, plasma (Fletcher factor) 1	KLKB1	2	No	ALESPERPFLAILGGAK	PGK1	Yes
Q9UPN3	microtubule-actin crosslinking factor 1	MACF1	1	No	GCITIIGGGDTATCCAK	PGK1	No
D1MGQ2	hemoglobin subunit zeta	HBA2	4	Yes	IQLINNMLDK	PGK1	No
F5H246	nicotinamide phosphoribosyltransferase	NAMPT	1	No	KELNYFAK	PGK1	No
Q92945	KH-type splicing regulatory protein (FUSE binding protein 2)	KHSRP	1	No	TGQATVASGIPAGWMGLDCGPESSK	PGK1	Yes
O75390	citrate synthase	CS	1	Yes	ACANPAAGSVILLENLR	PGK1	Yes
Q8WUP2	filamin binding LIM protein 1	FBLIM1	5	Yes	VLNNMEIGTSLFDEEGAK	PGK1	Yes
A6NMY6	annexin 2	ANXA2	15	Yes	VLNNMEIGTSLFDEEGAK	PGK1	Yes
Q5RI53	thrombospondin 2	THBS2	10	Yes	VLNNMEIGTSLFDEEGAK	PGK1	No
B4DDE4	ubiquitin-activating enzyme E1 (A1S9T and BN75 temperature sensitivity complementing)	UBE1	7	Yes	VDFNVPMKNNQITNNQR	PGK1	No
Q92954	proteoglycan 4	PRG4	3	Yes	YSLEPVAVELK	PGK1	No
B3KW21	coatomer protein complex, subunit gamma	COPG	4	Yes	LTLDKLDVK	PGK1	No
Q07021	complement component 1, q subcomponent binding protein	C1QBP	1	Yes	SLLGKDVLFLK	PGK1	No
Q6I9T8	serine/threonine-protein phosphatase 2A catalytic subunit alpha isoform	PPP2CA	3	Yes	VDFNVPMK	PGK1	No
P17655	calpain 2, (m/II) large subunit	CAPN2	5	Yes	LLDIACWIHHK	CTSD	Yes
A8K6K8	endonuclease domain containing 1	ENDOD1	2	No	VSTLPAITLK	CTSD	Yes
P07360	complement component 8, gamma polypeptide	C8G	3	Yes	VLDPAIPIPDPYSSR	LAMB2	Yes
P00390	glutathione reductase	GSR	2	Yes	FSLFAGGMLR	TMED9	Yes
P51888	proline/arginine-rich end leucine-rich repeat protein	PRELP	11	Yes	QLVEQVEQIQK	TMED9	No
B2R9V7	superoxide dismutase 3, extracellular	SOD3	3	Yes	CFIEEIPDETMVIGNYR	TMED9	Yes
P61158	ARP3 actin-related protein 3 homolog (yeast)	ACTR3	5	Yes	VQEAHLTEDQIFYFPK	C8G	Yes
P08697	serpin peptidase inhibitor, clade F (alpha2 antiplasmin, pigment epithelium derived factor), member 2	SERPINF2	5	Yes	SLPVSDSVLSGFEQR	C8G	Yes
B4DDZ5	hydroxyacylCoenzyme A dehydrogenase/3ketoacylCoenzyme A thiolase/enoylCoenzyme A hydratase (trifunctional protein), alpha subunit	HADHA	6	Yes	YGFCEAADQFHVLDEVR	C8G	Yes
B5BTY4	ATP-dependent RNA helicase DDX3X	DDX3X	1	No	AEATTLHVAPQGTAMAVSTFR	C8G	Yes
Q9Y6C2	elastin microfibril interfacer 1	EMILIN1	10	Yes	QLYGDTGVLGR	C8G	No
P02652	apolipoprotein A-II	APOA2	7	Yes	KLDGICWQVR	C8G	Yes
Q9UC78	serpin peptidase inhibitor, clade C (antithrombin), member 1	SERPINC1	5	Yes	ANFDAQQFAGTWLLVAVGSACR	C8G	Yes
B3KPA6	acyl-Coenzyme A dehydrogenase, very long chain	ACADVL	7	Yes	GFGFGQGAGALVHSE	CSRP1	Yes
B2R4C5	lysozyme (renal amyloidosis)	LYZ	6	Yes	GLESTTLADKDGEIYCK	CSRP1	Yes
Q9NR12	PDZ and LIM domain 7 (enigma)	PDLIM7	5	Yes	VVDLLATDADIISR	ADSSL1	Yes
P08253	matrix metallopeptidase 2 (gelatinase A, 72kDa gelatinase, 72kDa type IV collagenase)	MMP2	3	Yes	ICDLLSDFDEFSSR	ADSSL1	No
A8K5T0	complement factor H	CFH	14	Yes	FWTFETGCTVCDEGLR	PLOD1	No
Q9BX92	B-factor, properdin	BF	9	Yes	AQFDLAFVVR	PLOD1	No
B3KUI0	CD97 antigen	CD97	1	Yes	TDPSILGGMIVR	ATP5O	No
P04430	Immunoglobulin kappa variable 1-16	IGKV1-16	1	Yes	FSPLTTNLINLLAENGR	ATP5O	Yes
B4E2U0	phosphogluconate dehydrogenase	PGD	1	Yes	FSPLTTNLINLLAENGR	ATP5O	Yes
Q9Y3I0	hypothetical protein HSPC117	HSPC117	1	No	GEVPCTVTSASPLEEATLSELK	ATP5O	Yes
Q09666	AHNAK nucleoprotein (desmoyokin)	AHNAK	20	Yes	GPVEGYEENEEFLR	HSPC152	No
A8K7T8	hyaluronan and proteoglycan link protein 3	HAPLN3	2	Yes	ICPVEFNPNFVAR	HSPC152	No
P62888	ribosomal protein L30	RPL30	2	Yes	EEAPSLRPAPPPISGGGYR	FGB	Yes
B4DWC4	chloride intracellular channel 4	CLIC4	3	Yes	APDAGGCLHADPDLGVLCPTGCQLQEALLQQERPIR	FGB	Yes
P50897	palmitoylprotein thioesterase 1 (ceroidlipofuscinosis, neuronal 1, infantile)	PPT1	2	Yes	REEAPSLRPAPPPISGGGYR	FGB	Yes
A4D275	actin-related protein 2/3 complex subunit 1B	ARPC1A	1	No	NSVDELNNNVEAVSQTSSSSFQYMYLLK	FGB	Yes
B3KQB4	ADP-ribosylationlike factor 6 interacting protein 5	ARL6IP5	2	Yes	QDGSVDFGR	FGB	No
B2R829	myeloid cell nuclear differentiation antigen	MNDA	3	Yes	MGPTELLIEMEDWKGDK	FGB	Yes
P04080	cystatin B (stefin B)	CSTB	3	Yes	KGGETSEMYLIQPDSSVKPYR	FGB	Yes
Q9UC36	heat shock 27kDa protein 1	HSPB1	7	Yes	KGGETSEMYLIQPDSSVKPYR	FGB	Yes
P14625	tumor rejection antigen (gp96) 1	TRA1	4	Yes	TMTIHNGMFFSTYDR	FGB	Yes
Q96LJ7	dehydrogenase/reductase (SDR family) member 1	DHRS1	2	No	TMTIHNGMFFSTYDR	FGB	No
B4DG16	asparaginyl-tRNA synthetase	NARS	1	Yes	ECEEIIR	FGB	Yes
P60174	triosephosphate isomerase	TPI1	10	Yes	IRPFFPQQ	FGB	Yes
Q99536	vesicle amine transport protein 1 homolog (T californica)	VAT1	5	Yes	IQKLESDVSAQMEYCR	FGB	No
P07305	H1 histone family, member 0	H1F0	1	No	KWDPYK	FGB	Yes
B1APP6	6-phosphofructokinase type C	PFKP	5	Yes	YYWGGQYTWDMAK	FGB	Yes
P00558	phosphoglycerate kinase 1	PGK1	13	Yes	YYWGGQYTWDMAK	FGB	Yes
P55058	phospholipid transfer protein	PLTP	6	Yes	DNENVVNEYSSELEK	FGB	No
D9ZGG2	vitronectin (serum spreading factor, somatomedin B, complement Sprotein)	VTN	14	Yes	DNENVVNEYSSELEK	FGB	Yes
Q86W92	PTPRF interacting protein, binding protein 1 (liprin beta 1)	PPFIBP1	1	No	DNENVVNEYSSELEK	FGB	Yes
O00299	chloride intracellular channel 1	CLIC1	4	Yes	HQLYIDETVNSNIPTNLR	FGB	Yes
P01023	alpha-2-macroglobulin precursor	A2M	10	Yes	HQLYIDETVNSNIPTNLR	FGB	Yes
B4E0X1	beta-2-microglobulin	B2M	1	No	HGTDDGVVWMNWK	FGB	Yes
O75746	solute carrier family 25 (mitochondrial carrier, Aralar), member 12	SLC25A12	1	No	QVKDNENVVNEYSSELEK	FGB	Yes
C9JJD0	dynactin 1 (p150, glued homolog, Drosophila)	DCTN1	3	Yes	MGPTELLIEMEDWK	FGB	Yes
P61158	actin-related protein 3-beta isoform 1	ACTR3	3	Yes	MGPTELLIEMEDWK	FGB	Yes
Q8R081	heterogeneous nuclear ribonucleoprotein L	HNRPL	1	Yes	MGPTELLIEMEDWK	FGB	Yes
A6XGL1	transthyretin (prealbumin, amyloidosis type I)	TTR	7	Yes	QGFGNVATNTDGK	FGB	Yes
C9JVL0	selenium binding protein 1	SELENBP1	9	Yes	QCSKEDGGGWWYNR	FGB	Yes
Q16853	amine oxidase, copper containing 3 (vascular adhesion protein 1)	AOC3	6	Yes	EDGGGWWYNR	FGB	Yes
B2R679	GTP-binding protein SAR1a	SAR1A	1	No	LESDVSAQMEYCR	FGB	Yes
P43652	afamin	AFM	3	Yes	LESDVSAQMEYCR	FGB	Yes
B7Z871	LIM domain containing preferred translocation partner in lipoma	LPP	6	Yes	QGFGNVATNTDGKNYCGLPGEYWLGNDK	FGB	No
O75348	vacuolar ATP synthase subunit G 1	ATP6V1G1	1	No	YQISVNK	FGB	Yes
P23526	S-adenosylhomocysteine hydrolase	AHCY	1	Yes	GSWYSMR	FGB	Yes
B2R4S9	histone H2B type 2-E	HIST1H2BD	8	Yes	TPCTVSCNIPVVSGKECEEIIR	FGB	Yes
O76076	WNT1 inducible signaling pathway protein 2	WISP2	2	Yes	GGETSEMYLIQPDSSVKPYR	FGB	Yes
Q9Y6Y9	lymphocyte antigen 96	LY96	1	Yes	VYCDMNTENGGWTVIQNR	FGB	No
B4E1L0	adenylosuccinate synthase	ADSS	1	Yes	VYCDMNTENGGWTVIQNR	FGB	Yes
B4DDF8	aldehyde dehydrogenase 1 family, member A1	ALDH1A1	5	Yes	VYCDMNTENGGWTVIQNR	FGB	Yes
P36980	complement factor H-related 2	CFHR2	2	Yes	VYCDMNTENGGWTVIQNR	FGB	Yes
F2RM35	coagulation factor IX (plasma thromboplastic component, Christmas disease, hemophilia B)	F9	5	Yes	VYCDMNTENGGWTVIQNR	FGB	Yes
B1AK88	capping protein (actin filament) muscle Z-line, beta	CAPZB	2	Yes	TPCTVSCNIPVVSGK	FGB	Yes
Q9UC21	fibulin 1	FBLN1	5	Yes	NYCGLPGEYWLGNDK	FGB	No
P35268	ribosomal protein L22	RPL22	1	Yes	NYCGLPGEYWLGNDK	FGB	Yes
P53004	biliverdin reductase A	BLVRA	3	Yes	TMTIHNGMFFSTYDRDNDGWLTSDPR	FGB	No
P07093	serpin peptidase inhibitor, clade E (nexin, plasminogen activator inhibitor type 1), member 2	SERPINE2	4	Yes	NYCGLPGEYWLGNDKISQLTR	FGB	Yes
Q9UM47	Notch homolog 3 (Drosophila)	NOTCH3	2	Yes	AHYGGFTVQNEANK	FGB	Yes
P13489	ribonuclease/angiogenin inhibitor 1	RNH1	9	Yes	VKDLATVYVDVLK	APOA1	Yes
P29401	transketolase (Wernicke-Korsakoff syndrome)	TKT	6	Yes	DLATVYVDVLK	APOA1	Yes
P05452	tetranectin	CLEC3B	5	Yes	DYVSQFEGSALGK	APOA1	Yes
P50990	T-complex protein 1 subunit theta	CCT8	3	Yes	DSGRDYVSQFEGSALGK	APOA1	Yes
Q592E7	hypothetical protein FLJ13710	FLJ13710	1	No	DGWQWFWSPSTFR	APOC4	Yes
E5RG81	carbonic anhydrase I	CA1	9	Yes	VKVEPLYELVTATDFAYSSTVR	C8B	No
Q9BRA2	thioredoxinlike 5	TXNL5	2	Yes	KPYNVESYTPQTQGK	C8B	No
P04075	fructose-bisphosphate aldolase A	ALDOA	17	Yes	CDCICPVGSQGLACEVSYR	C8B	Yes
B4DDR2	major vault protein	MVP	11	Yes	DINAYNCEEPTEK	PRDX6	No
A5PL27	ceruloplasmin (ferroxidase)	CP	4	Yes	FHDFLGDSWGILFSHPR	PRDX6	Yes
B6EU51	heparan sulfate proteoglycan 2 (perlecan)	HSPG2	7	Yes	LPFPIIDDR	PRDX6	Yes
B0AZV6	SH3 domain binding glutamic acidrich protein like	SH3BGRL	3	Yes	VATPVDWK	PRDX6	No
P01031	complement component 5	C5	3	Yes	DFTPVCTTELGR	PRDX6	Yes
Q9UFT2	sorbin and SH3 domain containing 1	SORBS1	5	Yes	LSILYPATTGR	PRDX6	Yes
P02671	fibrinogen alpha chain	FGA	16	Yes	ELAILLGMLDPAEKDEK	PRDX6	No
Q5W0A3	integral membrane protein 2B	ITM2B	1	No	VATPVDWKDGDSVMVLPTIPEEEAK	PRDX6	No
P05156	complement factor I	IF	4	Yes	VVFVFGPDKK	PRDX6	No
P80217	interferoninduced protein 35	IFI35	1	No	NFDEILR	PRDX6	No
B4DNZ4	TIMP metallopeptidase inhibitor 3 (Sorsby fundus dystrophy, pseudoinflammatory)	TIMP3	5	Yes	PGGLLLGDVAPNFEANTTVGR	PRDX6	Yes
A8K669	legumain	LGMN	2	Yes	FVEGLPINDFSR	MDH1	Yes
Q99497	Parkinson disease (autosomal recessive, early onset) 7	PARK7	5	Yes	DLDVAILVGSMPR	MDH1	Yes
P23284	peptidylprolyl isomerase B (cyclophilin B)	PPIB	2	Yes	IFFDDYVACCVK	GCA	Yes
Q8WUD1	ras-related protein Rab-2A	RAB2A	1	No	ALTDFFR	GCA	Yes
Q8NCJ3	EH-domain containing 2	EHD2	10	Yes	LLESLDQLELR	BAG2	No
P09651	heterogeneous nuclear ribonucleoprotein A1-like	HNRNPA1	1	No	VAEQTPLSALYLASLIK	ALDH1B1	Yes
C7DJS1	glutathione Stransferase pi	GSTP1	7	Yes	TFVEESIYNEFLER	ALDH1B1	Yes
O43294	transforming growth factor beta 1 induced transcript 1	TGFB1I1	5	Yes	GFFIKPTVFGGVQDDMR	ALDH1B1	No
B7Z322	grancalcin, EF-hand calcium binding protein	GCA	2	Yes	TFPTVNPTTGEVIGHVAEGDR	ALDH1B1	No
A8K2X8	chaperonin containing TCP1, subunit 5 (epsilon)	CCT5	4	Yes	YGLAAAVFTR	ALDH1B1	No
B2R526	apolipoprotein C-I	APOC1	3	Yes	EEIFGPVQPLFK	ALDH1B1	No
O75964	ATP synthase, H+ transporting, mitochondrial F0 complex, subunit G	ATP5L	1	Yes	LVVLDYIIR	PI4KII	No
Q6IBS0	PTK9L protein tyrosine kinase 9-like (A6-related protein)	PTK9L	3	Yes	SLQWMAGGTFTGEALQYTR	COL6A1	Yes
P02792	ferritin, light polypeptide	FTL	5	Yes	GLEQLLVGGSHLKENK	COL6A1	No
P08514	integrin, alpha 2b (platelet glycoprotein IIb of IIb/IIIa complex, antigen CD41B)	ITGA2B	2	Yes	LKPYGALVDK	COL6A1	No
P00558	phosphoglycerate kinase 1	PGK1	3	Yes	AGIEIFVVVVGR	COL6A1	Yes
Q13976	protein kinase, cGMPdependent, type I	PRKG1	3	Yes	LLLFSDGNSQGATPAAIEK	COL6A1	Yes
Q64442	sorbitol dehydrogenase	SORD	2	Yes	DTTPLNVLCSPGIQVVSVGIK	COL6A1	No
B4E2Z7	asporin (LRR class 1)	ASPN	2	Yes	VLVTGK	COL6A1	No
Q7YPT8	HLA class II histocompatibility antigen, DR alpha chain precursor	HLA-DQA1	3	Yes	DVFDFIPGSDQLNVISCQGLAPSQGRPGLSLVK	COL6A1	Yes
P01834	immunoglobulin kappa constant	IGKC	1	No	AVAFQDCPVDLFFVLDTSESVALR	COL6A1	Yes
Q15008	proteasome (prosome, macropain) 26S subunit, nonATPase, 6	PSMD6	2	Yes	IALVITDGR	COL6A1	Yes
C9JU59	lymphocyte-specific protein 1	LSP1	2	Yes	DAEEAISQTIDTIVDMIK	COL6A1	Yes
Q92743	HtrA serine peptidase 1	HTRA1	4	Yes	DAEEAISQTIDTIVDMIK	COL6A1	No
A8K9B9	EH-domain containing 4	EHD4	5	Yes	GLEQLLVGGSHLK	COL6A1	Yes
P55001	microfibrillar-associated protein 2	MFAP2	2	Yes	KGLEQLLVGGSHLK	COL6A1	No
P58166	inhibin, beta E	INHBE	1	Yes	VPSYQALLR	COL6A1	Yes
D3DVC4	nestin	NES	1	No	VFSVAITPDHLEPR	COL6A1	Yes
Q8WYL5	slingshot homolog 1 (Drosophila)	SSH1	1	No	LSIIATDHTYR	COL6A1	No
P13639	eukaryotic translation elongation factor 2	EEF2	8	Yes	NNVEQVCCSFECQPAR	COL6A1	No
Q6PIU2	arylacetamide deacetylase-like 1	AADACL1	1	No	NNVEQVCCSFECQPAR	COL6A1	No
P31948	stress-induced phosphoprotein 1 (Hsp70/Hsp90 organizing protein)	STIP1	1	No	DQLLPPSPNNR	COL6A1	No
B4DGP8	calnexin	CANX	3	Yes	GTYTDCAIK	COL6A1	No
P02760	alpha-1-microglobulin/bikunin precursor	AMBP	8	Yes	ENYAELLEDAFLK	COL6A1	Yes
O75961	ADP/ATP translocase 1	SLC25A4	4	Yes	ENYAELLEDAFLK	COL6A1	Yes
Q7Z7H5	transmembrane emp24 protein transport domain containing 9	TMED9	1	Yes	MPVWYIMDEFGSR	TTLL12	No
A2RTY6	interalpha (globulin) inhibitor H2	ITIH2	10	Yes	TTFANVVNVCGNQSIR	RNASE3	Yes
P35555	fibrillin 1 (Marfan syndrome)	FBN1	11	Yes	YPVVPVHLDTTI	RNASE3	Yes
Q06828	fibromodulin	FMOD	1	Yes	QIIQQNPSLLPALLQQIGR	RAD23B	Yes
Q9NRR8	cell division control protein 42 homolog	CDC42	4	Yes	VFTTQELVQAFTHAPATLEADR	AHSA1	No
B2R7U4	heme oxygenase (decycling) 1	HMOX1	2	Yes	ETFLTSPEELYR	AHSA1	No
A8K132	glutaminase	GLS	1	No	LLIYDASSLESGVPSR	IGKV1-13	Yes
P02743	amyloid P component, serum	APCS	10	Yes	YPVCGSDGTTYPSGCQLR	IGFBP7	Yes
Q02218	oxoglutarate (alphaketoglutarate) dehydrogenase (lipoamide)	OGDH	2	Yes	SAEAAAEATK	DAK	No
P25311	alpha2glycoprotein 1, zinc	AZGP1	2	Yes	LEQPDPGAVAAAAILR	DAK	Yes
P05556	integrin, beta 1 (fibronectin receptor, beta polypeptide, antigen CD29 includes MDF2, MSK12)	ITGB1	1	Yes	YVQLPADEVDTQLLQDAAR	LSM2	Yes
B4DKM6	paraoxonase 2	PON2	1	No	DSNNLCLHFNPR	LGALS1	Yes
Q9NVZ3	NECAP endocytosis associated 2	NECAP2	1	Yes	LPDGYEFK	LGALS1	Yes
Q8WUM4	programmed cell death 6 interacting protein	PDCD6IP	4	Yes	GEVAPDAK	LGALS1	No
P05121	serpin peptidase inhibitor, clade E (nexin, plasminogen activator inhibitor type 1), member 1	SERPINE1	1	Yes	FNAHGDANTIVCNSK	LGALS1	Yes
P13645	keratin 10 (epidermolytic hyperkeratosis; keratosis palmaris et plantaris)	KRT10	4	Yes	LPDGYEFKFPNR	LGALS1	Yes
B4E1J8	ADP-ribosylation factor-like 8B	ARL8B	1	No	SFVLNLGK	LGALS1	Yes
P07360	complement component 8, gamma polypeptide	C8G	4	Yes	LNLEAINYMAADGDFK	LGALS1	Yes
O43219	transforming growth factor, beta-induced, 68kDa	TGFBI	16	Yes	LNLEAINYMAADGDFK	LGALS1	Yes
P02655	apolipoprotein C-II	APOC2	3	Yes	FDGILGMAYPR	CTSD	Yes
Q86Z22	SH3 domain binding glutamic acid-rich protein like 3	SH3BGRL3	2	Yes	AYWQVHLDQVEVASGLTLCK	CTSD	No
B4DWU2	annexin A7	ANXA7	6	Yes	LSPEDYTLK	CTSD	Yes
P62136	isoform gamma-1 of serine/threonine-protein phosphatase PP1-gamma catalytic subunit	PPP1CB	5	Yes	ISVNNVLPVFDNLMQQK	CTSD	Yes
P07737	profilin 1	PFN1	10	Yes	ISVNNVLPVFDNLMQQK	CTSD	No
B3KQA8	fibulin 5	FBLN5	4	Yes	ISVNNVLPVFDNLMQQK	CTSD	Yes
Q12805	EGF-containing fibulin-like extracellular matrix protein 1	EFEMP1	11	Yes	LVDQNIFSFYLSR	CTSD	Yes
P00918	carbonic anhydrase II	CA2	4	Yes	LVDQNIFSFYLSR	CTSD	Yes
Q15404	Ras suppressor protein 1	RSU1	4	Yes	AIGAVPLIQGEYMIPCEK	CTSD	Yes
P06733	alpha-enolase, lung specific	ENO1	1	No	AIGAVPLIQGEYMIPCEK	CTSD	Yes
Q05DR4	caldesmon 1	CALD1	6	Yes	DPDAQPGGELMLGGTDSK	CTSD	Yes
P02765	alpha-2HS-glycoprotein	AHSG	4	Yes	DPDAQPGGELMLGGTDSK	CTSD	No
P39900	matrix metallopeptidase 12 (macrophage elastase)	MMP12	9	Yes	QPGITFIAAK	CTSD	Yes
B3KR52	zinc finger and BTB domain containing 40	ZBTB40	1	No	EGCEAIVDTGTSLMVGPVDEVR	CTSD	Yes
P35237	serpin peptidase inhibitor, clade B (ovalbumin), member 6	SERPINB6	4	Yes	EGCEAIVDTGTSLMVGPVDEVR	CTSD	Yes
A8K268	cysteine and glycinerich protein 1	CSRP1	2	Yes	QVFGEATK	CTSD	Yes
Q5JRS3	ubiquitin-activating enzyme E1 (A1S9T and BN75 temperature sensitivity complementing)	UBE1	4	Yes	YYTVFDR	CTSD	Yes
Q9BQL6	fermitin family homolog 2	FMRT2	5	Yes	VGFAEAAR	CTSD	No
B7ZFE0	solute carrier family 4, anion exchanger, member 1 (erythrocyte membrane protein band 3, Diego blood group)	SLC4A1	5	Yes	ICEPGYSPTYK	CTSB	Yes
Q5T3N0	annexin A1	ANXA1	7	Yes	GQDHCGIESEVVAGIPR	CTSB	Yes
Q00765	receptor accessory protein 5	REEP5	1	No	NGPVEGAFSVYSDFLLYK	CTSB	Yes
A5Z217	desmin	DES	5	Yes	NGPVEGAFSVYSDFLLYK	CTSB	No
O95782	adaptor-related protein complex 2, alpha 1 subunit variant (Fragment)	AP2A1	4	Yes	DIMAEIYK	CTSB	No
C9JGI3	endothelial cell growth factor 1 (plateletderived)	ECGF1	13	Yes	EQWPQCPTIK	CTSB	Yes
B4DGT1	spectrin, alpha, nonerythrocytic 1 (alphafodrin)	SPTAN1	6	Yes	DQGSCGSCWAFGAVEAISDR	CTSB	Yes
O59858	glutathione peroxidase 1	GPX1	6	Yes	ISSIQSIVPALEIANAHR	HSPD1	Yes
P51148	ras-related protein Rab-5C	RAB5C	4	Yes	KPLVIIAEDVDGEALSTLVLNR	HSPD1	No
P05546	serpin peptidase inhibitor, clade D (heparin cofactor), member 1	SERPIND1	3	Yes	TLNDELEIIEGMK	HSPD1	Yes
Q16795	NADH dehydrogenase (ubiquinone) 1 alpha subcomplex, 9, 39kDa	NDUFA9	2	No	LVQDVANNTNEEAGDGTTTATVLAR	HSPD1	Yes
P12110	collagen, type VI, alpha 2	COL6A2	9	Yes	AAVEEGIVLGGGCALLR	HSPD1	Yes
O15230	laminin, alpha 5	LAMA5	10	Yes	TVIIEQSWGSPK	HSPD1	Yes
B7Z4N8	ubiquitin specific peptidase 14 (tRNA-guanine transglycosylase)	USP14	3	Yes	GYISPYFINTSK	HSPD1	Yes
P22626	heterogeneous nuclear ribonucleoprotein A2/B1	HNRPA2B1	3	Yes	QFSMFLGK	GSTM3	Yes
P50479	PDZ and LIM domain 4	PDLIM4	3	Yes	IAAYLQSDQFCK	GSTM3	Yes
B3KY04	potassium channel tetramerisation domain containing 12	KCTD12	1	Yes	EASMVITESPAALQLR	STOM	No
A2A299	transglutaminase 2	TGM2	10	Yes	TISFDIPPQEILTK	STOM	No
B7Z539	interalpha (globulin) inhibitor H1	ITIH1	8	Yes	VQNATLAVANITNADSATR	STOM	No
Q8IV08	phospholipase D family, member 3	PLD3	4	Yes	GPGLFFILPCTDSFIK	STOM	Yes
O15376	rho GTPase activating protein 1	ARHGAP1	1	No	VNPFRPGDSEPPPAPGAQR	ZYX	No
P53396	ATP citrate lyase	ACLY	5	Yes	EVEELEQLTQQLMQDMEHPQR	ZYX	Yes
O00303	eukaryotic translation initiation factor 3 subunit F	EIF3F	1	No	VADIGLAAWGR	AHCY	Yes
P49913	cathelicidin antimicrobial peptide	CAMP	1	No	IILLAEGR	AHCY	Yes
A4D2D2	procollagen Cendopeptidase enhancer	PCOLCE	5	Yes	LIEEVMIGEDK	CCT2	No
Q6TGM4	cytochrome b5 reductase 3	CYB5R3	5	Yes	QVLLSAAEAAEVILR	CCT2	Yes
P98160	heparan sulfate proteoglycan 2 (perlecan)	HSPG2	7	Yes	MLPTIIADNAGYDSADLVAQLR	CCT2	Yes
Q7L576	cytoplasmic FMR1 interacting protein 1	CYFIP1	1	No	VQDDEVGDGTTSVTVLAAELLR	CCT2	Yes
Q6P0L4	elastin (supravalvular aortic stenosis, Williams-Beuren syndrome)	ELN	1	No	VNQAIWLLCTGAR	RPS5	No
Q14767	latent transforming growth factor beta binding protein 2	LTBP2	4	Yes	TIAECLADELINAAK	RPS5	Yes
Q03591	complement factor Hrelated 1	CFHL1	1	Yes	TSLMNQYVNK	RAB7	No
P51148	RAB5C, member RAS oncogene family	RAB5C	1	Yes	TLDSWRDEFLIQASPR	RAB7	No
Q9NVD7	parvin, alpha	PARVA	2	Yes	GADCCVLVFDVTAPNTFK	RAB7	No
D1MGQ2	hemoglobin subunit zeta	HBA2	5	Yes	EAINVEQAFQTIAR	RAB7	Yes
Q5SX86	Rab GDP dissociation inhibitor alpha	GDI1	13	Yes	LVTMQIWDTAGQER	RAB7	Yes
P62820	Isoform 1 of Ras-related protein Rab-1A	RAB1A	2	Yes	DPENFPFVVLGNK	RAB7	Yes
P07741	adenine phosphoribosyltransferase	APRT	1	Yes	FQSLGVAFYR	RAB7	Yes
B4DK28	carboxypeptidase X (M14 family), member 2	CPXM2	1	Yes	SFLDDPIWR	CYFIP1	No
P35555	fibrillin 1 (Marfan syndrome)	FBN1	4	Yes	NVIQSVLQAIR	CYFIP1	No
Q6P528	asporin (LRR class 1)	ASPN	5	Yes	QPNCDDPETEEAALVAIDYINQNLPWGYK	AHSG	No
Q9GZM7	tubulointerstitial nephritis antigen-like 1	TINAGL1	2	Yes	AQLVPLPPSTYVEFTVSGTDCVAK	AHSG	No
O14744	SKB1 homolog (S. pombe)	SKB1	1	No	EHAVEGDCDFQLLK	AHSG	Yes
Q15019	Septin-2	SEPT2	4	Yes	QLKEHAVEGDCDFQLLK	AHSG	No
Q8IYJ9	dual specificity phosphatase 3 (vaccinia virus phosphatase VH1related)	DUSP3	2	Yes	LHVLLFK	PRKCDBP	No
Q99715	collagen, type XII, alpha 1	COL12A1	12	Yes	LASMLETLR	PRKCDBP	Yes
Q1JUQ4	FK506 binding protein 1A, 12kDa	FKBP1A	2	Yes	LLDNWDSVTSTFSK	APOA1	Yes
B7Z2X4	gelsolin (amyloidosis, Finnish type)	GSN	12	Yes	LLDNWDSVTSTFSK	APOA1	No
Q5U000	cathepsin Z	CTSZ	1	Yes	LSPLGEEMR	APOA1	No
P05090	apolipoprotein D	APOD	5	Yes	LSPLGEEMR	APOA1	No
B2R7F8	plasminogen	PLG	8	Yes	QGLLPVLESFK	APOA1	Yes
P02649	apolipoprotein E	APOE	17	Yes	QGLLPVLESFK	APOA1	Yes
P02747	complement component 1, q subcomponent, gamma polypeptide	C1QG	3	Yes	LLDNWDSVTSTFSKLR	APOA1	No
P02763	orosomucoid 1	ORM1	4	Yes	EQLGPVTQEFWDNLEKETEGLR	APOA1	Yes
P53680	adaptor-related protein complex 2, sigma 1 subunit	AP2S1	1	No	EQLGPVTQEFWDNLEKETEGLR	APOA1	Yes
A2BDK6	microtubule-associated protein 1B	MAP1B	5	Yes	KWQEEMELYR	APOA1	No
A4QPB0	IQ motif containing GTPase activating protein 1	IQGAP1	8	Yes	EQLGPVTQEFWDNLEK	APOA1	Yes
P35527	keratin 9 (epidermolytic palmoplantar keratoderma)	KRT9	2	Yes	VQPYLDDFQK	APOA1	Yes
Q01995	transgelin	TAGLN	3	Yes	WQEEMELYR	APOA1	Yes
Q9UNY1	murine retrovirus integration site 1 homolog	MRVI1	1	No	WQEEMELYR	APOA1	Yes
Q9BTV4	transmembrane protein 43	TMEM43	1	No	AKPALEDLR	APOA1	No
B4DLI2	dolichyl-diphosphooligosaccharide--protein glycosyltransferase 48 kDa subunit	DDOST	1	No	VEPLRAELQEGAR	APOA1	No
P60981	destrin (actin depolymerizing factor)	DSTN	2	Yes	VAQLEAQCQEPCK	FGG	Yes
Q6ISD2	sex hormone-binding globulin	SHBG	2	Yes	VAQLEAQCQEPCKDTVQIHDITGK	FGG	Yes
P04264	keratin 1 (epidermolytic hyperkeratosis)	KRT1	5	Yes	VELEDWNGR	FGG	Yes
Q53QF6	collagen, type VI, alpha 3	COL6A3	7	Yes	VELEDWNGR	FGG	Yes
B2RC09	apolipoprotein F	APOF	2	Yes	KMLEEIMK	FGG	No
P36955	serpin peptidase inhibitor, clade F (alpha2 antiplasmin, pigment epithelium derived factor), member 1	SERPINF1	4	Yes	KMLEEIMK	FGG	No
O43219	transforming growth factor, beta-induced, 68kDa	TGFBI	5	Yes	DCQDIANK	FGG	Yes
Q53HV2	chaperonin containing TCP1, subunit 7 (eta)	CCT7	3	No	QSGLYFIKPLK	FGG	Yes
A8MYE6	integrin, beta 2 (antigen CD18 (p95), lymphocyte functionassociated antigen 1; macrophage antigen 1 (mac1) beta subunit)	ITGB2	3	Yes	QSGLYFIKPLK	FGG	No
O14818	proteasome (prosome, macropain) subunit, alpha type, 7	PSMA7	1	Yes	LDGSVDFK	FGG	Yes
P30043	biliverdin reductase B (flavin reductase (NADPH))	BLVRB	7	Yes	LTYAYFAGGDAGDAFDGFDFGDDPSDK	FGG	Yes
A8K646	osteoclast stimulating factor 1	OSTF1	1	No	ANQQFLVYCEIDGSGNGWTVFQK	FGG	Yes
P61088	ubiquitin-conjugating enzyme E2N (UBC13 homolog, yeast)	UBE2N	1	Yes	ANQQFLVYCEIDGSGNGWTVFQK	FGG	Yes
Q96JY6	PDZ and LIM domain 2 (mystique)	PDLIM2	2	No	LDGSVDFKK	FGG	No
P21399	aconitase 1, soluble	ACO1	2	Yes	ASTPNGYDNGIIWATWK	FGG	Yes
P34096	ribonuclease, RNase A family, 4	RNASE4	1	No	ASTPNGYDNGIIWATWK	FGG	Yes
A8K1D2	LIM and SH3 protein 1	LASP1	2	Yes	ASTPNGYDNGIIWATWK	FGG	Yes
Q5JV73	KIAA1817 protein	RP5-1070B1.1	1	No	ASTPNGYDNGIIWATWK	FGG	Yes
O75083	WD repeat domain 1	WDR1	6	Yes	YLQEIYNSNNQK	FGG	Yes
P07195	lactate dehydrogenase B	LDHB	3	Yes	YLQEIYNSNNQK	FGG	Yes
P26885	FK506 binding protein 2, 13kDa	FKBP2	1	No	YLQEIYNSNNQK	FGG	No
Q9UK55	serpin peptidase inhibitor, clade A (alpha1 antiproteinase, antitrypsin), member 10	SERPINA10	3	Yes	QGLLPVLESFKVSFLSALEEYTK	APOA1	No
P19652	orosomucoid 2	ORM2	5	Yes	VSFLSALEEYTK	APOA1	Yes
Q9NY33	isoform 1 of Dipeptidyl-peptidase 3	BSS1	2	Yes	RLDGSVDFK	FGG	Yes
P22352	glutathione peroxidase 3 (plasma)	GPX3	3	Yes	FGSYCPTTCGIADFLSTYQTK	FGG	Yes
A8K268	cysteine and glycinerich protein 1	CSRP1	2	Yes	CHAGHLNGVYYQGGTYSK	FGG	No
Q59FF1	insulin-like growth factor binding protein 2, 36kDa	IGFBP2	1	Yes	CHAGHLNGVYYQGGTYSK	FGG	No
A6NE76	cullin 4B	CUL4B	1	Yes	DNCCILDER	FGG	No
B4DZK8	stomatin	STOM	3	Yes	DNCCILDER	FGG	Yes
P09382	lectin, galactosidebinding, soluble, 1 (galectin 1)	LGALS1	8	Yes	VGPEADKYR	FGG	Yes
P27169	paraoxonase 1	PON1	7	Yes	AIQLTYNPDESSKPNMIDAATLK	FGG	Yes
P13727	proteoglycan 2, bone marrow (natural killer cell activator, eosinophil granule major basic protein)	PRG2	2	Yes	AIQLTYNPDESSKPNMIDAATLK	FGG	Yes
B4DNX0	von Willebrand factor	VWF	4	Yes	TSTADYAMFK	FGG	Yes
P40121	capping protein (actin filament), gelsolinlike	CAPG	3	Yes	TSTADYAMFK	FGG	Yes
P63010	AP-2 complex subunit beta	AP2B1	8	Yes	WYSMK	FGG	Yes
P98095	fibulin 2	FBLN2	9	Yes	VLYNLFTK	PARVA	Yes
P05386	ribosomal protein, large, P1	RPLP1	1	Yes	QLEEDLYDGQVLQK	PARVA	No
P61026	RAB10, member RAS oncogene family	RAB10	1	Yes	LNVAEVTQSEIAQK	PARVA	Yes
P40261	nicotinamide N-methyltransferase	NNMT	1	Yes	QIQEEITGNTEALSGR	PARVA	Yes
Q07954	low density lipoproteinrelated protein 1 (alpha-2-macroglobulin receptor)	LRP1	2	No	APTASADAELSAQLSR	EFHD1	No
A4D1U3	singlestranded DNA binding protein 1	SSBP1	1	No	DGFIDLMELK	EFHD1	Yes
B3KM36	BCL2-associated athanogene 2	BAG2	1	No	DTNGSQFFITTVK	PPIB	No
P48735	isocitrate dehydrogenase 2 (NADP+), mitochondrial	IDH2	1	No	TVDNFVALATGEK	PPIB	No
Q08380	lectin, galactosidebinding, soluble, 3 binding protein	LGALS3BP	2	Yes	VIFGLFGK	PPIB	Yes
B4DP01	alanyl (membrane) aminopeptidase (aminopeptidase N, aminopeptidase M, microsomal aminopeptidase, CD13, p150)	ANPEP	1	No	NIPTVNENLENYYLEVNQLEK	LUM	Yes
P78371	chaperonin containing TCP1, subunit 2 (beta)	CCT2	3	Yes	ILGPLSYSK	LUM	Yes
Q96KP7	fibronectin 1	FN1	10	Yes	ISETSLPPDMYECLR	LUM	Yes
Q9Y333	LSM2 homolog, U6 small nuclear RNA associated (S. cerevisiae)	LSM2	1	Yes	ISETSLPPDMYECLR	LUM	No
P15313	vacuolar ATP synthase subunit B, brain isoform	ATP6V1B2	7	Yes	YLYLR	LUM	No
B4DDX0	integrin, alpha X (antigen CD11C (p150), alpha polypeptide)	ITGAX	2	No	LKEDAVSAAFK	LUM	Yes
Q5H9A7	TIMP metallopeptidase inhibitor 1	TIMP1	3	Yes	FNALQYLR	LUM	Yes
Q53R11	HIV1 Rev binding protein	HRB	1	No	FNALQYLR	LUM	Yes
Q63ZY3	ankyrin repeat domain 25	ANKRD25	2	Yes	EENFYVDETTVVK	SERPINA6	No
O95168	NADH dehydrogenase [ubiquinone] 1 beta subcomplex subunit 4	NDUFB4	1	No	VDPASFQLLGHCLLVTLAR	HBQ1	Yes
P61978	heterogeneous nuclear ribonucleoprotein K	HNRPK	1	No	YAFGQETNVPLNNFSADQVTR	NDUFA2	Yes
P52907	F-actin-capping protein subunit alpha-1	CAPZA1	1	No	SEFVVPDLELPSWLTTGNYR	GM2A	Yes
P52907	capping protein (actin filament) muscle Zline, alpha 1	CAPZA1	3	Yes	LPNGLVIASLENYSPVSR	UQCRC2	Yes
B4DR57	complement component 3	C3	5	Yes	ATAAPAGAPPQPQDLEFTK	UQCRC2	Yes
C9JUT4	LIM domain containing preferred translocation partner in lipoma	LPP	4	Yes	EIEEVLTPEMLMR	SERPINA4	Yes
P04217	alpha-1B glycoprotein	A1BG	9	Yes	GDATVFFILPNQGK	SERPINA4	No
Q15056	eukaryotic translation initiation factor 4H	EIF4H	1	No	FSISGSYVLDQILPR	SERPINA4	Yes
Q96B07	eukaryotic initiation factor 4A-I	EIF4A1	5	Yes	LGFTDLFSK	SERPINA4	Yes
Q6MZI7	CD109 antigen (Gov platelet alloantigens)	CD109	3	Yes	ETCAWFTDNYEQAR	TSTA3	No
P46939	utrophin (homologous to dystrophin)	UTRN	1	Yes	YNLDFWR	TSTA3	No
P12814	actinin, alpha 1	ACTN1	1	Yes	LFDIFSQQVATVIQSR	VPS35	No
E9PH29	peroxiredoxin 3	PRDX3	1	No	LLDEAIQAVK	VPS35	No
A2RRH1	interleukin 4 induced 1	IL4I1	1	No	NIIIALIDR	VPS35	Yes
D3DTX7	collagen, type I, alpha 1	COL1A1	1	No	GIEELFLDLCK	RAB21	Yes
Q9BS35	glia maturation factor, beta	GMFB	1	Yes	VNLAIWDTAGQER	RAB21	Yes
O00534	loss of heterozygosity, 11, chromosomal region 2, gene A	LOH11CR2A	1	No	YAQICYWIK	PRSS23	Yes
Q5JR05	rho-related GTP-binding protein RhoA precursor	RHOA	4	Yes	FQSVFTVTR	C1QG	Yes
D3DV26	S100 calcium binding protein A10 (annexin II ligand, calpactin I, light polypeptide (p11))	S100A10	4	Yes	FNAVLTNPQGDYDTSTGK	C1QG	Yes
B4DNZ4	TIMP metallopeptidase inhibitor 3 (Sorsby fundus dystrophy, pseudoinflammatory)	TIMP3	2	Yes	FNAVLTNPQGDYDTSTGK	C1QG	Yes
C9JJP5	TRK-fused gene	TFG	1	No	VAQLEQVYIR	SNRPD3	Yes
B2R608	tripeptidyl peptidase I	TPP1	1	Yes	GDGPVQGIINFEQK	SOD1	Yes
B4DDT3	coagulation factor II (thrombin)	F2	4	Yes	AVCVLK	SOD1	No
Q00610	isoform 1 of clathrin heavy chain 2	CLTC	3	Yes	ISSDSPPSVQFMNR	CXCL16	Yes
Q14166	tubulin tyrosine ligase-like family, member 12	TTLL12	1	No	GVYIIGSSGFDSIPADLGVIYTR	SCCPDH	No
Q4W252	glutathione Stransferase theta 1	GSTT1	1	No	AAMVGMLANFLGFR	AGT	No
Q9UL89	immunoglobulin heavy variable 1/OR151	IGHV1OR15-1	1	No	SLDFTELDVAAEK	AGT	No
Q5VZR0	chromosome 9 open reading frame 19	C9orf19	2	Yes	VLSALQAVQGLLVAQGR	AGT	No
O00232	proteasome (prosome, macropain) 26S subunit, nonATPase, 12	PSMD12	2	Yes	ALQDQLVLVAAK	AGT	No
Q99715	collagen, type XII, alpha 1	COL12A1	11	Yes	QPFVQGLALYTPVVLPR	AGT	Yes
P35611	adducin 1 (alpha)	ADD1	1	No	FLDGNEMTLADCNLLPK	CLIC4	No
B4E3S1	myosin, heavy polypeptide 9, nonmuscle	MYH9	7	Yes	TDVNKIEEFLEEVLCPPK	CLIC4	Yes
D3DT86	decay accelerating factor for complement (CD55, Cromer blood group)	DAF	1	No	LDEYLNSPLPDEIDENSMEDIK	CLIC4	No
P05109	S100 calcium binding protein A8 (calgranulin A)	S100A8	5	Yes	YDVFCFTSNFNGR	HAPLN1	No
B4DT01	hydroxyacylglutathione hydrolase	HAGH	2	Yes	YNLNFHEAQQACLDQDAVIASFDQLYDAWR	HAPLN1	No
Q96GX3	RAB21, member RAS oncogene family	RAB21	2	Yes	LTYDEAVQACLNDGAQIAK	HAPLN1	No
B2R983	glutathione S-transferase omega 1	GSTO1	1	No	GGLDWCNAGWLSDGSVQYPITKPR	HAPLN1	No
B3KQQ9	protease, serine, 23	PRSS23	1	Yes	LYGVYCFR	HAPLN1	Yes
B4E2J2	glutathione Stransferase M3 (brain)	GSTM3	1	Yes	GGSDSDASLVITDLTLEDYGR	HAPLN1	Yes
B7Z6L0	annexin A11	ANXA11	4	Yes	LDINLLDNVVNCLYHGEGAQQR	XPO1	Yes
A0PJG0	thrombospondin 1	THBS1	2	Yes	VFDFELSSQDMTTLLSYNR	AKR1B1	No
Q9Y570	protein phosphatase methylesterase 1	PPME1	2	No	TPADCPVIAIDSFR	TXNDC4	Yes
P11766	alcohol dehydrogenase class-3	ADH5	3	Yes	NIIGYFEQK	TXNDC4	Yes
Q53QF6	collagen, type VI, alpha 3	COL6A3	14	Yes	QFVFDLHSGK	TXNDC4	No
P25398	40S ribosomal protein S12	RPS12	1	Yes	LLPYWNER	BPGM	Yes
Q2TSB7	four and a half LIM domains 2	FHL2	2	Yes	SYNVTPPPIEESHPYYQEIYNDR	BPGM	Yes
A8K6N3	loss of heterozygosity, 11, chromosomal region 2, gene A	LOH11CR2A	1	No	VCDVPLDQLPR	BPGM	Yes
P63167	dynein, light chain, LC8type 1	DYNLL1	1	Yes	VAVPLLSSGGQVAVLELR	CORO7	Yes
P13716	aminolevulinate, delta, dehydratase	ALAD	7	Yes	SQETECTYFSTPLLLGK	MDH2	Yes
Q59GS3	proteasome (prosome, macropain) 26S subunit, ATPase, 5	PSMC5	2	Yes	MISDAIPELK	MDH2	No
P62937	peptidylprolyl cis-trans isomerase A-like 4	PPIA	2	Yes	GYLGPEQLPDCLK	MDH2	Yes
B4DP21	prostaglandin E synthase 3	PTGES3	1	No	VDFPQDQLTALTGR	MDH2	Yes
B4E1H2	serpin peptidase inhibitor, clade G (C1 inhibitor), member 1, (angioedema, hereditary)	SERPING1	5	Yes	TIIPLISQCTPK	MDH2	No
O15230	laminin, alpha 5	LAMA5	2	Yes	GCDVVVIPAGVPR	MDH2	Yes
P06727	apolipoprotein A-IV	APOA4	9	Yes	VAVLGASGGIGQPLSLLLK	MDH2	No
Q9UGA0	palladin, cytoskeletal associated protein	PALLD	1	No	SLFDYFLTDLK	C12orf5	No
P01024	similar to complement C3 precursor	C3	8	Yes	SGPLPPVPLGIAPPPPTPR	WAS	No
P47897	glutaminyl-tRNA synthetase	QARS	2	No	QIAEGTSISEMWQNDLQPLLIER	QPCT	No
P50991	chaperonin containing TCP1, subunit 4 (delta)	CCT4	3	Yes	NYLSIFR	CAPN1	No
Q7KYQ5	serpin peptidase inhibitor, clade C (antithrombin), member 1	SERPINC1	1	Yes	MGVAAHK	S100A8	Yes
P02647	apolipoprotein A-I	APOA1	4	Yes	LLETECPQYIR	S100A8	Yes
Q9UI15	transgelin-2	TGLN2	13	Yes	ALNSIIDVYHK	S100A8	Yes
B2R659	hydroxysteroid (17-beta) dehydrogenase 4	HSD17B4	3	Yes	KLLETECPQYIR	S100A8	No
E9RH26	cystatin C (amyloid angiopathy and cerebral hemorrhage)	CST3	2	Yes	GADVWFK	S100A8	Yes
Q9UDE8	lactate dehydrogenase A	LDHA	1	Yes	APVILGSPDDVLEFLK	FBP1	Yes
B4E1D8	complement component 4 binding protein, alpha	C4BPA	4	Yes	DFDPAVTEYIQR	FBP1	No
O15400	syntaxin 7	STX7	1	Yes	DGFSCSDIDECSYSSYLCQYR	EFEMP2	Yes
Q07507	dermatopontin	DPT	7	Yes	SVPADVFQIQATSVYPGAYNAFQIR	EFEMP2	Yes
Q53QV2	protein LBH	LBH	1	No	KEDLVFIFWAPESAPLK	CFL1	Yes
A3R0T7	histone H1.2	HIST1H1C	2	No	YALYDATYETK	CFL1	Yes
Q06828	fibromodulin	FMOD	3	Yes	LGGSAVISLEGKPL	CFL1	Yes
D3DWY7	von Hippel-Lindau binding protein 1	VBP1	1	No	NIILEEGKEILVGDVGQTVDDPYATFVK	CFL1	No
P21926	CD9 antigen (p24)	CD9	2	Yes	EILVGDVGQTVDDPYATFVK	CFL1	Yes
P08519	apolipoprotein(a)	LPA	2	Yes	NIILEEGK	CFL1	No
P55083	microfibrillarassociated protein 4	MFAP4	8	Yes	AVLFCLSEDK	CFL1	No
Q6XQN6	nicotinate phosphoribosyl-transferase domain containing 1	NAPRT1	5	Yes	AVLFCLSEDKK	CFL1	No
A0A075B7D4	Immunoglobulin kappa variable 1/OR2-108 (non-functional)	IGKV1OR2-108	1	Yes	GYGYGQGAGTLSTDKGESLGIK	CSRP1	Yes
P48047	ATP synthase subunit O, mitochondrial precursor	ATP5O	3	Yes	NLDSTTVAVHGEEIYCK	CSRP1	No
P11021	heat shock 70kDa protein 5 (glucoseregulated protein, 78kDa)	HSPA5	8	Yes	AGMVNAWTPSSNDDNPWIQVNLLR	MFGE8	Yes
Q6IN67	hypoxia upregulated 1	HYOU1	1	Yes	AGMVNAWTPSSNDDNPWIQVNLLR	MFGE8	No
Q04760	glyoxalase I	GLO1	2	No	AGMVNAWTPSSNDDNPWIQVNLLR	MFGE8	Yes
B3KU67	staphylococcal nuclease domain containing 1	SND1	3	Yes	AGMVNAWTPSSNDDNPWIQVNLLR	MFGE8	No
Q9GZM7	tubulo-interstitial nephritis antigen-like 1	TINAGL1	9	Yes	GDVFPSYTCTCLK	MFGE8	Yes
A8K7T4	lectin, mannosebinding 2	LMAN2	1	No	IFPGNWDNHSHK	MFGE8	No
B3KU93	aminopeptidase puromycin sensitive	NPEPPS	1	No	EFVGNWNK	MFGE8	No
B2R7M1	ATPase, H+ transporting, lysosomal 38kDa, V0 subunit d1	ATP6V0D1	2	Yes	NAVHVNLFETPVEAQYVR	MFGE8	Yes
P61160	ARP2 actin-related protein 2 homolog (yeast)	ACTR2	5	Yes	ILPVAWHNR	MFGE8	No
P62330	ADP-ribosylation factor 6	ARF6	2	Yes	NPCHNGGLCEEISQEVR	MFGE8	Yes
Q9NRV9	heme binding protein 1	HEBP1	2	Yes	NPCHNGGLCEEISQEVR	MFGE8	No
O43678	NADH dehydrogenase (ubiquinone) 1 alpha sub-complex, 2, 8kDa	NDUFA2	1	Yes	NLFETPILAR	MFGE8	No
B2RU35	tensin 1	TNS1	3	Yes	NLFETPILAR	MFGE8	Yes
P45974	ubiquitin specific peptidase 5 (isopeptidase T)	USP5	1	Yes	VTFLGLQHWVPELAR	MFGE8	Yes
P06727	apolipoprotein A-IV	APOA4	1	No	NFGSVQFVASYK	MFGE8	Yes
O94832	myosin ID	MYO1D	1	Yes	NFGSVQFVASYK	MFGE8	No
Q0PNF2	stabilin 1	STAB1	2	No	VAYSNDSANWTEYQDPR	MFGE8	No
B4DNH6	adipose differentiation-related protein	ADFP	2	Yes	CVEPLGMENGNIANSQIAASSVR	MFGE8	Yes
B3GQS7	heat shock 60kDa protein 1 (chaperonin)	HSPD1	2	Yes	CVEPLGMENGNIANSQIAASSVR	MFGE8	No
Q6W6M8	eukaryotic translation elongation factor 2	EEF2	1	Yes	CVEPLGMENGNIANSQIAASSVR	MFGE8	Yes
B4DPZ5	polymerase I and transcript release factor	PTRF	3	Yes	CVEPLGMENGNIANSQIAASSVR	MFGE8	Yes
O95861	3'(2'), 5'-bisphosphate nucleotidase 1	BPNT1	2	Yes	LVPLLDTGDIIIDGGNSEYR	PGD	No
Q7L576	cytoplasmic FMR1 interacting protein 1	CYFIP1	1	No	AGQAVDDFIEK	PGD	Yes
P09960	leukotriene A4 hydrolase	LTA4H	5	Yes	IISYAQGFMLLR	PGD	Yes
Q6IB30	four and a half LIM domains 1	FHL1	4	Yes	AVSTGVQAGIPMPCFTTALSFYDGYR	PGD	Yes
B5MDF5	RAN, member RAS oncogene family	RAN	4	Yes	GILFVGSGVSGGEEGAR	PGD	No
P08123	collagen, type I, alpha 2	COL1A2	3	Yes	VGTGEPCCDWVGDEGAGHFVK	PGD	Yes
Q4VXH0	proteasome (prosome, macropain) 26S subunit, nonATPase, 5	PSMD5	1	No	GFLFGPSLAQELGLGCVLIR	APRT	No
P13861	cAMP-dependent protein kinase type II-alpha regulatory subunit	PRKAR2A	3	Yes	SFPDFPTPGVVFR	APRT	Yes
P33748	Moesin	MSN	6	Yes	VVVVDDLLATGGTMNAACELLGR	APRT	Yes
E7EPT4	NADH dehydrogenase (ubiquinone) flavoprotein 2, 24kDa	NDUFV2	1	No	LQSRPAAPPAPGPGQLTLR	VAT1	No
A2RUM7	ribosomal protein L5	RPL5	2	Yes	LPPLPVTPGMEGAGVVIAVGEGVSDR	VAT1	Yes
Q8N1C8	Heat shock cognate 71 kDa protein	HSPA8	2	Yes	ACGLNFADLMAR	VAT1	Yes
B7Z5Z2	Ras-related protein R-Ras2 precursor	RRAS	1	Yes	CLVLTGFGGYDK	VAT1	Yes
Q13630	tissue specific transplantation antigen P35B	TSTA3	2	Yes	TEAASDPQHPAASEGAAAAAASPPLLR	VAT1	No
P30626	sorcin	SRI	2	Yes	AVCGFHLGYLDGEVELVSGVVAR	VAT1	No
B2R7T6	sulfide quinone reductaselike (yeast)	SQRDL	2	Yes	GVDIVMDPLGGSDTAK	VAT1	No
P31943	heterogeneous nuclear ribonucleoprotein F	HNRNPF	1	Yes	TVENVTVFGTASASK	VAT1	No
B2RCP7	connective tissue growth factor	CTGF	1	No	IIAVSFPSTANEENFR	TNS1	No
D3DSY9	farnesyltransferase, CAAX box, alpha	FNTA	1	No	VEFVFSYGPEK	TNS1	No
B2RAS2	cat eye syndrome chromosome region, candidate 1	CECR1	1	No	LFGFVAR	TNS1	No
P07900	heat shock protein HSP 90-alpha	HSP90AA1	4	Yes	ATSETLAADPTPAATIVHFK	TNS1	No
B4DN61	olfactomedin like 1	OLFML1	1	No	TPEEEPLNLEGLVAHR	TNS1	No
Q59GI8	EGFcontaining fibulin-like extracellular matrix protein 2	EFEMP2	1	Yes	VTWDSTFCAVNPK	CORO1B	No
Q9UC78	serpin peptidase inhibitor, clade C (antithrombin), member 1	SERPINC1	5	Yes	DADPILISLR	CORO1B	No
P07585	decorin	DCN	3	Yes	ISNIPDEYFK	LUM	Yes
F2ZC06	thyroid hormone receptor interactor 6	TRIP6	1	No	MINLSVPDTIDER	LCP1	Yes
Q7Z4Y8	ATP synthase subunit g, mitochondrial	ATP5L2	1	Yes	ISFDEFIK	LCP1	Yes
B2RCZ7	ethylmalonic encephalopathy 1	ETHE1	2	Yes	RFNALQYLR	LUM	Yes
Q59EU6	EF-hand domain family, member D1	EFHD1	1	No	LPSGLPVSLLTLYLDNNK	LUM	Yes
P30050	60S ribosomal protein L12	RPL12	2	No	LPSGLPVSLLTLYLDNNK	LUM	Yes
Q15124	phosphoglucomutase-like protein 5	PGM5	3	Yes	SLEDLQLTHNK	LUM	No
Q8TD55	PH domain-containing protein	pp9099	2	Yes	SVPMVPPGIK	LUM	Yes
B3KMV5	family with sequence similarity 62 (C2 domain containing), member A	FAM62A	3	Yes	SVPMVPPGIK	LUM	Yes
P24043	laminin, alpha 2 (merosin, congenital muscular dystrophy)	LAMA2	1	No	NNQIDHIDEK	LUM	No
P55268	laminin, beta 2 (laminin S)	LAMB2	4	Yes	SLEYLDLSFNQIAR	LUM	Yes
Q99439	calponin 2	CNN2	2	Yes	SLEYLDLSFNQIAR	LUM	Yes
P17931	lectin, galactoside-binding, soluble, 3 (galectin 3)	LGALS3	4	Yes	QFVTPADVVSGNPK	LCP1	Yes
P05164	myeloperoxidase	MPO	8	Yes	GSVSDEEMMELR	LCP1	No
A8K8D9	glucose-6-phosphate dehydrogenase	G6PD	8	Yes	EITENLMATGDLDQDGR	LCP1	Yes
P07225	vitamin K-dependent protein S	PROS1	5	Yes	EITENLMATGDLDQDGR	LCP1	No
A8K3B6	csrc tyrosine kinase	CSK	1	Yes	YAFVNWINK	LCP1	Yes
Q99714	hydroxyacyl-Coenzyme A dehydrogenase, type II	HADH2	1	Yes	AACLPLPGYR	LCP1	Yes
O75340	programmed cell death 6	PDCD6	5	Yes	LENCNYAVELGK	LCP1	No
B2R9H3	leukocyte elastase inhibitor	SERPINB1	1	No	VNKPPYPK	LCP1	No
B4DSD8	phosphorylase, glycogen; brain	PYGB	4	Yes	INNFSADIK	PLS3	No
Q9BXX0	elastin microfibril interfacer 2	EMILIN2	1	No	VYALPEDLVEVKPK	PLS3	No
A8K401	prohibitin	PHB	1	No	LNLAFVANLFNK	PLS3	Yes
Q15365	poly(rC) binding protein 1	PCBP1	5	Yes	ANDDIIVNWVNR	PLS3	Yes
P51884	lumican	LUM	4	Yes	EANMPLPGYK	PLS3	Yes
B2R9F2	serpin peptidase inhibitor, clade A (alpha1 antiproteinase, antitrypsin), member 6	SERPINA6	1	No	MVMTVFACLMGR	PLS3	No
P16152	carbonyl reductase 1	CBR1	3	Yes	YPALTKPENQDIDWTLLEGETR	PLS3	Yes
O00560	syndecan binding protein (syntenin)	SDCBP	2	Yes	IKVPVDWSK	PLS3	No
P18428	lipopolysaccharide binding protein	LBP	4	Yes	YTLNVLEDLGDGQK	PLS3	Yes
A0N9R6	insulinlike growth factor 2 receptor	IGF2R	1	No	ISFDEFVYIFQEVK	PLS3	No
B4DNJ6	serine/threonine kinase receptor associated protein	STRAP	1	No	VDLNSNGFICDYELHELFK	PLS3	Yes
B4DFI6	ribosomal protein L4	RPL4	1	Yes	FSLVGIGGQDLNEGNR	LCP1	Yes
P48507	glutamatecysteine ligase, modifier subunit	GCLM	1	No	VNDDIIVNWVNETLR	LCP1	Yes
B4DNU9	polymerase I and transcript release factor	PTRF	1	No	GDEEGVPAVVIDMSGLR	LCP1	Yes
B4DGW3	ATP synthase, H+ transporting, mitochondrial F1 complex, alpha subunit 1, cardiac muscle	ATP5A1	4	Yes	IKVPVDWNR	LCP1	No
P00736	complement C1r subcomponent precursor	C1R	1	No	NWMNSLGVNPR	LCP1	Yes
B3KTM1	malate dehydrogenase 2, NAD (mitochondrial)	MDH2	7	Yes	VYALPEDLVEVNPK	LCP1	No
P36269	gamma-glutamyltransferase-like activity 1	GGTLA1	2	No	LNLAFIANLFNR	LCP1	No
P24666	acid phosphatase 1, soluble	ACP1	2	Yes	DGHFTLFAPTNEAFEK	POSTN	Yes
Q9Y265	RuvBlike 1 (E. coli)	RUVBL1	1	Yes	AAAITSDILEALGR	POSTN	Yes
C9JGM7	dynein, cytoplasmic 1, light intermediate chain 1	DYNC1LI1	1	Yes	GFEPGVTNILK	POSTN	Yes
Q9H008	phospholysine phosphohistidine inorganic pyrophosphate phosphatase	LHPP	1	Yes	ISTGGGETEETLK	POSTN	No
P51888	proline/arginine-rich end leucine-rich repeat protein	PRELP	7	Yes	GMEADMPDEINIDELLELESEEER	PPP1R14A	Yes
Q9H8H3	methyltransferase-like protein 7A	METTL7A	2	Yes	VLTEDEMGHPEIGDAIAR	FDPS	No
B3KTV4	adenylosuccinate synthase like 1	ADSSL1	1	Yes	NSGMPPGAAAIAVLPVTLDTPMNR	QDPR	No
P51571	signal sequence receptor, delta (transloconassociated protein delta)	SSR4	1	No	ELNELVSAIEEHFFQPQK	PGM2	Yes
Q96D15	reticulocalbin 3, EF-hand calcium binding domain	RCN3	1	Yes	LLDTAFDLDVFK	OGDH	No
P24534	elongation factor 1-beta	EEF1B2	1	No	SWDIFFR	OGDH	Yes
P11940	isoform 1 of Polyadenylate-binding protein 1	PABPC1	3	Yes	ELTIGSK	S100A6	Yes
B3KWD9	adenylate kinase 3	AK3	2	Yes	LQDAEIAR	S100A6	Yes
O15061	desmuslin	DMN	1	Yes	FTLDCTHPVEDGIMDAANFEQFLQER	RPL22	Yes
B2R815	serpin peptidase inhibitor, clade A (alpha1 antiproteinase, antitrypsin), member 4	SERPINA4	4	Yes	DIVIAETLEDLDR	RCN3	Yes
Q9UIT1	smoothelin	SMTN	1	No	LLYPPETGLFLVR	CSK	Yes
Q9UJU4	peroxiredoxin 5	PRDX5	4	Yes	ADVLTTGAGNPVGDK	CAT	No
B2RBR9	karyopherin (importin) beta 1	KPNB1	4	Yes	GAGAFGYFEVTHDITK	CAT	No
P07339	cathepsin D (lysosomal aspartyl peptidase)	CTSD	2	Yes	NPVNYFAEVEQIAFDPSNMPPGIEASPDK	CAT	Yes
O00391	quiescin Q6	QSCN6	5	Yes	FYTEDGNWDLVGNNTPIFFIR	CAT	Yes
A5CKE2	glycoprotein Ib (platelet), alpha polypeptide	GP1BA	1	Yes	FYTEDGNWDLVGNNTPIFFIR	CAT	Yes
P25789	proteasome (prosome, macropain) subunit, alpha type, 4	PSMA4	2	Yes	AFYVNVLNEEQR	CAT	Yes
A2AB11	flotillin 1	FLOT1	3	Yes	ADVLTTGAGNPVGDKLNVITVGPR	CAT	Yes
Q5R3I4	hypothetical protein FLJ20699	FLJ20699	1	No	IVQLIQDTR	CPN1	No
Q5JX45	copine I	CPNE1	2	Yes	TFTPQPPGLER	IGFALS	No
P22792	carboxypeptidase N, polypeptide 2, 83kD	CPN2	1	Yes	NLIAAVAPGAFLGLK	IGFALS	No
P08779	keratin, type I cytoskeletal 16	KRT16	1	No	LEYLLLSR	IGFALS	Yes
B4DK14	GTP-binding protein PTD004	PTD004	2	No	LAELPADALGPLQR	IGFALS	Yes
P17516	aldo-keto reductase family 1 member C4	AKR1C4	1	Yes	AFWLDVSHNR	IGFALS	Yes
P27797	calreticulin	CALR	3	Yes	VAGLLEDTFPGLLGLR	IGFALS	Yes
Q5TBN3	plastin-2	LCP1	5	Yes	LAYLQPALFSGLAELR	IGFALS	Yes
P36543	vacuolar ATP synthase subunit E 1	ATP6V1E1	3	Yes	LEALPNSLLAPLGR	IGFALS	Yes
P04899	guanine nucleotide binding protein (G protein), alpha inhibiting activity polypeptide 2	GNAI2	6	Yes	LEALPNSLLAPLGR	IGFALS	Yes
Q9UK41	vacuolar protein sorting 28 (yeast)	VPS28	2	Yes	SLALGTFAHTPALASLGLSNNR	IGFALS	No
P11177	pyruvate dehydrogenase (lipoamide) beta	PDHB	1	Yes	LWLEGNPWDCGCPLK	IGFALS	No
P33908	mannosidase, alpha, class 1A, member 1	MAN1A1	2	Yes	SFEGLGQLEVLTLDHNQLQEVK	IGFALS	No
Q9BXJ0	C1q and tumor necrosis factor related protein 5	C1QTNF5	1	Yes	VIEPQYFGLAYLFR	LRPPRC	No
Q6UVK1	chondroitin sulfate proteoglycan 4 (melanomaassociated)	CSPG4	1	No	YAGEPVPFIEPPESFEFYAQQLR	LRPPRC	Yes
P32320	cytidine deaminase	CDA	2	Yes	INTGMADILVVFAR	MMP12	Yes
Q8IVN8	RPEspondin	RPESP	2	Yes	AVMFPTYK	MMP12	No
F2Z2Y8	toll interacting protein	TOLLIP	1	Yes	TYFFVDNQYWR	MMP12	Yes
B4DJV9	lysophospholipase I	LYPLA1	1	No	GIQSLYGDPK	MMP12	No
B7Z9B1	cadherin 13, Hcadherin (heart)	CDH13	2	Yes	EMPGGPVWR	MMP12	No
P60900	proteasome (prosome, macropain) subunit, alpha type, 6	PSMA6	1	Yes	TSVNLISSLWPTLPSGIEAAYEIEAR	MMP12	Yes
Q9UDL5	signal transducer and activator of transcription 1, 91kDa	STAT1	1	No	YVDINTFR	MMP12	Yes
B3KUR3	2,3-bisphosphoglycerate mutase	BPGM	3	Yes	AFQVWSNVTPLK	MMP12	Yes
Q92540	chromosome 1 open reading frame 16	C1orf16	1	No	LPNPDNSEPALCDPNLSFDAVTTVGNK	MMP12	No
Q0PNF2	stabilin 1	STAB1	2	Yes	LVVETPEETLFTYQGASVILPCR	HAPLN3	Yes
Q9Y305	acylCoA thioesterase 9	ACOT9	2	Yes	GHGK	HAPLN3	No
Q9Y4Z3	LIM domain binding 3	LDB3	1	No	GFQQLLQELNQPR	SERPINA5	Yes
A4D1M6	eukaryotic translation elongation factor 1 beta 2	EEF1B2	1	Yes	LFIFETFCR	EIF3S6	No
P10768	esterase D/formylglutathione hydrolase	ESD	3	Yes	WIVNLIR	EIF3S6	No
Q5VVQ7	complement component 4 binding protein, beta	C4BPB	3	Yes	AFPNPYADYNK	LANCL1	No
Q96RF0	sorting nexin associated golgi protein 1	SNAG1	1	No	IPQSHIQQICETILTSGENLAR	LANCL1	No
P30046	D-dopachrome tautomerase	DDT	1	Yes	VVLPIEAPIR	COX2	No
B7ZM33	peptidoglycan recognition protein 2	PGLYRP2	6	Yes	WILLEDYR	CECR1	No
P12956	ATP-dependent DNA helicase 2 subunit 1	XRCC6	1	No	NADMSEEMQQDSVECATQALEK	DYNLL1	Yes
P07741	adenine phosphoribosyltransferase	APRT	2	Yes	IVLGQEQDSYGGK	APCS	Yes
P30086	Phosphatidylethanolamine-binding protein 1	PEBP1	3	Yes	IVLGQEQDSYGGKFDR	APCS	No
P07910	heterogeneous nuclear ribonucleoprotein C-like 1	HNRNPC	4	Yes	QGYFVEAQPK	APCS	Yes
Q9BR76	coronin, actin binding protein, 1B	CORO1B	1	No	AYSDLSR	APCS	Yes
P61970	nuclear transport factor 2	NUTF2	2	Yes	GYVIIKPLVWV	APCS	Yes
P13667	protein disulfide isomerase family A, member 4	PDIA4	2	No	VFVFPR	APCS	Yes
P11586	methylenetetrahydrofolate dehydrogenase (NADP+ dependent) 1, methenyltetrahydrofolate cyclohydrolase, formyltetrahydrofolate synthetase	MTHFD1	1	No	AYSLFSYNTQGR	APCS	Yes
P99999	cytochrome c, somatic	CYCS	1	No	AYSLFSYNTQGR	APCS	Yes
Q9Y4G6	talin-1	TLN1	5	Yes	VGEYSLYIGR	APCS	Yes
B4DV10	Niemann-Pick disease, type C2	NPC2	1	No	DNELLVYK	APCS	No
B4E1T8	lysyl oxidaselike 1	LOXL1	2	Yes	DQLLLGPTYATPK	HADHB	No
B2R6X2	glucuronidase, beta	GUSB	1	No	SLAELGGHLDQQVEEFR	APOA4	Yes
Q8IUX7	AE binding protein 1	AEBP1	3	Yes	ENADSLQASLRPHADELK	APOA4	No
P60981	Destrin	DSTN	5	Yes	KLVPFATELHER	APOA4	No
F2Z3K5	ribophorin II	RPN2	1	Yes	ALVQQMEQLR	APOA4	Yes
B3KM80	nucleolin	NCL	1	No	SLAPYAQDTQEK	APOA4	No
P53999	SUB1 homolog (S. cerevisiae)	SUB1	1	Yes	DKVNSFFSTFK	APOA4	No
P06681	complement component 2	C2	3	Yes	LTPYADEFK	APOA4	No
C9JKI3	caveolin 1, caveolae protein, 22kDa	CAV1	1	Yes	LEPYADQLR	APOA4	No
P20591	myxovirus (influenza virus) resistance 1, interferoninducible protein p78 (mouse)	MX1	1	Yes	SELTQQLNALFQDK	APOA4	Yes
P23528	cofilin-1	CFL1	2	Yes	IDQNVEELK	APOA4	No
P47897	glutaminyltRNA synthetase	QARS	1	Yes	LVPFATELHER	APOA4	Yes
P49411	Tu translation elongation factor, mitochondrial	TUFM	2	Yes	VNSFFSTFK	APOA4	No
Q04941	proteolipid protein 2 (colonic epitheliumenriched)	PLP2	1	Yes	TQVNTQAEQLR	APOA4	No
O95865	dimethylarginine dimethylaminohydrolase 2	DDAH2	1	Yes	EPIMPAPGQEETVR	LPP	No
O43914	TYRO protein tyrosine kinase binding protein	TYROBP	1	No	MLYDMENPPADEYFGR	LPP	Yes
D3DP78	aspartyl-tRNA synthetase	DARS	2	Yes	SLDGIPFTVDAGGLIHCIEDFHK	LPP	Yes
Q5H9R2	NADH dehydrogenase (ubiquinone) 1 alpha subcomplex, 5, 13kDa	NDUFA5	1	Yes	AYCEPCYINTLEQCNVCSKPIMER	LPP	No
B1PWC6	paraoxonase 1	PON1	2	Yes	CSVCKEPIMPAPGQEETVR	LPP	No
Q6ZMB4	N-acetylglucosamine kinase	NAGK	1	No	CEDCGGLLSEGDNQGCYPLDGHILCK	LPP	No
Q13011	enoyl Coenzyme A hydratase 1, peroxisomal	ECH1	1	Yes	KTYITDPVSAPCAPPLQPK	LPP	No
Q9UHX1	fusebinding protein-interacting repressor	SIAHBP1	1	No	YYEGYYAAGPGYGGR	LPP	Yes
P14618	isoform R-type of pyruvate kinase isozymes R/L	PKM2	2	Yes	GGMDYAYIPPPGLQPEPGYGYAPNQGR	LPP	Yes
P05091	aldehyde dehydrogenase 2 family (mitochondrial)	ALDH2	4	Yes	MVIPNQPPLTATK	LPP	Yes
Q7Z3J2	vacuolar protein sorting-associated protein 35	VPS35	1	No	EPGYTPPGAGNQNPPGMYPVTGPK	LPP	Yes
B0AZT9	syntaxin 12	STX12	1	No	EPGYTPPGAGNQNPPGMYPVTGPK	LPP	Yes
O15145	actin related protein 2/3 complex, subunit 3, 21kDa	ARPC3	3	Yes	TYITDPVSAPCAPPLQPK	LPP	Yes
Q9BWM7	Sideroflexin-3	SFXN3	2	Yes	MQYAPNTQVEILPQGR	CAPG	Yes
P00491	nucleoside phosphorylase	NP	6	Yes	QAALQVAEGFISR	CAPG	Yes
P68104	elongation factor 1-alpha 1	EEF1A1	5	Yes	EVQGNESDLFMSYFPR	CAPG	Yes
P23141	carboxylesterase 1 (monocyte/macrophage serine esterase 1)	CES1	1	No	AQVEIVTDGEEPAEMIQVLGPKPALK	CAPG	Yes
B4DE59	Junction plakoglobin	JUP	1	No	LATFWYYAK	ATP5L	Yes
Q8NFI4	fermitin family homolog 2	FERMT2	1	No	VELVPPTPAEIPR	ATP5L2	Yes
B2R8A2	transmembrane emp24 protein transport domain containing 9	TMED9	2	Yes	LEGSDVQLLEYEASAAGLIR	BSS1	Yes
O14880	microsomal glutathione Stransferase 3	MGST3	1	No	FPEDGPELEEILTQLATADAR	BSS1	Yes
P04843	ribophorin I	RPN1	2	Yes	LAQDFLDSQNLSAYNTR	BSS1	No
P27816	microtubuleassociated protein 4	MAP4	1	No	TITSVAMTSALPIIQK	ADFP	No
A9CQZ2	dihydropyrimidinase-like 2	DPYSL2	3	Yes	LEPQIAVANTYACK	ADFP	No
Q6PID9	aggrecan 1 (chondroitin sulfate proteoglycan 1, large aggregating proteoglycan, antigen identified by monoclonal antibody A0122)	AGC1	4	Yes	LYLSWVEWK	PLIN2	Yes
O75636	ficolin (collagen/fibrinogen domain containing) 3 (Hakata antigen)	FCN3	1	Yes	NTMAYIGFVEEK	PDLIM5	Yes
Q6ZSD0	insulin-like growth factor binding protein 3	IGFBP3	1	Yes	LIEDTEDWRPR	PDLIM5	No
O43707	actinin, alpha 4	ACTN4	5	Yes	ISNSAAYSGSVAPANSALGQTQPSDQDTLVQR	PDLIM5	Yes
A8K259	serpin peptidase inhibitor, clade H (heat shock protein 47), member 1, (collagen binding protein 1)	SERPINH1	2	Yes	QPTVTSVCSETSQELAEGQR	PDLIM5	Yes
A8K8U1	cullin-associated NEDD8-dissociated protein 1	CAND8	4	Yes	GIIWGEDTLMEYLENPK	CYCS	No
B3KTV0	heat shock 70kDa protein 8	HSPA8	1	No	ADLIAYLK	CYCS	No
Q9Y5Z4	heme binding protein 2	HEBP2	1	No	VVNVSSIMSVR	CBR1	No
Q15126	phosphomevalonate kinase	PMVK	1	No	DVCTELLPLIKPQGR	CBR1	Yes
P29966	myristoylated alanine-rich protein kinase C substrate	MARCKS	1	Yes	EGWPSSAYGVTK	CBR1	Yes
O43598	chromosome 6 open reading frame 108	C6orf108	1	No	VADPTPFHIQAEVTMK	CBR1	No
P68371	tubulin, beta 2C	TUBB2C	1	Yes	GQAAVQQLQAEGLSPR	CBR1	Yes
O75396	SEC22 vesicle trafficking protein-like 1 (S. cerevisiae)	SEC22L1	2	Yes	RGNEDIMITVIPEEIDP	HTRA1	No
P15153	ras-related C3 botulinum toxin substrate 2 (rho family, small GTP binding protein Rac2)	RAC2	1	No	YNFIADVVEK	HTRA1	Yes
B2RAH7	prolyl endopeptidase	PREP	1	No	VTAGISFAIPSDK	HTRA1	No
P30040	endoplasmic reticulum protein 29	ERP29	2	Yes	IAPAVVHIELFR	HTRA1	Yes
Q96TA1	chromosome 9 open reading frame 88	C9orf88	2	Yes	LGEVNTYAGDLQK	APOA4	Yes
Q9BR76	coronin, actin binding protein, 1B	CORO1B	1	No	SSELRPGEFVVAIGSPFSLQNTVTTGIVSTTQR	HTRA1	Yes
A9UHW6	macrophage migration inhibitory factor (glycosylationinhibiting factor)	MIF	2	Yes	LPVLLLGR	HTRA1	Yes
Q13057	Coenzyme A synthase	COASY	1	No	DQGPNVCALQQILGTK	POSTN	Yes
Q96DB5	protein FAM82B	FAM82B	1	No	VASEALMK	POSTN	Yes
P03952	kallikrein B, plasma (Fletcher factor) 1	KLKB1	2	Yes	EIIKPAEK	POSTN	No
B3KNB4	tyrosine 3monooxygenase/tryptophan 5monooxygenase activation protein, gamma polypeptide	YWHAG	1	Yes	DIVTNNGVIHLIDQVLIPDSAK	POSTN	Yes
B4DFL3	proteasome (prosome, macropain) subunit, beta type, 4	PSMB4	2	Yes	DIVTNNGVIHLIDQVLIPDSAK	POSTN	No
Q16822	phosphoenolpyruvate carboxykinase [GTP], mitochondrial	PCK2	1	No	DIVTNNGVIHLIDQVLIPDSAK	POSTN	No
B4DIA6	crystallin, alpha B	CRYAB	2	Yes	NGAIHIFR	POSTN	No
P36405	ADP-ribosylation factor-like 3	ARL3	1	No	IIDGVPVEITEK	POSTN	Yes
P23368	malic enzyme 2, NAD(+)dependent, mitochondrial	ME2	1	No	TAVCIENSCMEK	POSTN	No
B5BUB5	Sjogren syndrome antigen B (autoantigen La)	SSB	1	No	TAVCIENSCMEK	POSTN	No
B4E325	membrane protein, palmitoylated 1, 55kDa	MPP1	1	Yes	LLYPADTPVGNDQLLEILNK	POSTN	Yes
P09110	acetylCoenzyme A acyltransferase 1 (peroxisomal 3oxoacylCoenzyme A thiolase)	ACAA1	2	Yes	IEGEPEFR	POSTN	Yes
B4DUV1	fibulin 1	FBLN1	1	Yes	LILQNHILK	POSTN	No
Q15369	transcription elongation factor B (SIII), polypeptide 1 (15kDa, elongin C)	TCEB1	1	Yes	EVNDTLLVNELK	POSTN	No
Q6FGZ3	epoxide hydrolase 1, microsomal (xenobiotic)	EPHX1	3	Yes	GMTSEEKEILIRDK	POSTN	Yes
P07942	laminin, beta 1	LAMB1	5	Yes	GSFTYFAPSNEAWDNLDSDIR	POSTN	Yes
O60888	chromosome 6 open reading frame 82	C6orf82	1	Yes	GSFTYFAPSNEAWDNLDSDIR	POSTN	Yes
P13489	ribonuclease/angiogenin inhibitor 1	RNH1	2	Yes	EGETITEVIHGEPIIK	POSTN	Yes
A0N071	Hemoglobin subunit delta	HBD	3	Yes	IITGPEIK	POSTN	Yes
P52565	rho GDP dissociation inhibitor (GDI) alpha	ARHGDIA	1	Yes	EIPVTVYRPTLTK	POSTN	Yes
B2RCM5	EGFcontaining fibulinlike extracellular matrix protein 2	EFEMP2	1	Yes	GCPAVLPIDHVYGTLGIVGATTTQR	POSTN	Yes
P83731	ribosomal protein L24	RPL24	2	No	VLTQIGTSIQDFIEAEDDLSSFR	POSTN	Yes
B2RDE8	hepatoma-derived growth factor (highmobility group protein 1like)	HDGF	1	Yes	DKNALQNIILYHLTPGVFIGK	POSTN	Yes
Q13418	integrin-linked kinase	ILK	5	Yes	IIHGNQIATNGVVHVIDR	POSTN	Yes
Q99729	heterogeneous nuclear ribonucleoprotein A/B	HNRPAB	1	No	VGLNELYNGQILETIGGK	POSTN	Yes
Q92626	peroxidasin homolog (Drosophila)	PXDN	1	No	VGLNELYNGQILETIGGK	POSTN	Yes
P49720	proteasome (prosome, macropain) subunit, beta type, 3	PSMB3	1	Yes	GSFTYFAPSNEAWDNLDSDIRR	POSTN	Yes
P01603	Immunoglobulin kappa variable 1-33	IGKV1-33	2	Yes	GMTSEEKEILIR	POSTN	Yes
B1ALA7	ribose-phosphate pyrophosphokinase 1	PRPS1	2	Yes	ESDIMTTNGVIHVVDK	POSTN	No
B4DJK9	Perilipin-2	PLIN2	1	Yes	NGMIIPSMYNNLGLFINHYPNGVVTVNCAR	POSTN	No
Q14455	GNAS complex locus	GNAS	2	No	NGMIIPSMYNNLGLFINHYPNGVVTVNCAR	POSTN	No
P27338	monoamine oxidase B	MAOB	2	Yes	ELLTQPGDWTLFVPTNDAFK	POSTN	Yes
A8K8J9	dynactin 2 (p50)	DCTN2	2	Yes	GLESNVNVELLNALHSHMINKR	POSTN	Yes
Q5ZPR3	CD276 antigen	CD276	1	No	GLESNVNVELLNALHSHMINK	POSTN	No
P13693	tumor protein, translationallycontrolled 1	TPT1	1	Yes	QVIELAGK	POSTN	No
P56537	integrin beta 4 binding protein	ITGB4BP	1	Yes	TTVLYECCPGYMR	POSTN	Yes
B2R5U3	EH domain-containing protein 4	EHD4	3	Yes	NALQNIILYHLTPGVFIGK	POSTN	Yes
P84095	ras homolog gene family, member G (rho G)	RHOG	3	Yes	LSWTADEGVFDNFVLK	TNC	No
P55899	Fc fragment of IgG, receptor, transporter, alpha	FCGRT	1	No	LASVPAGGAVAVSAAPGSAAPAAGSAPAAAEEK	RPLP2	Yes
P02760	alpha-1-microglobulin/bikunin precursor	AMBP	2	Yes	NIEDVIAQGIGK	RPLP2	Yes
B2R761	sterol carrier protein 2	SCP2	1	Yes	LFAFVR	COTL1	Yes
P14550	aldoketo reductase family 1, member A1 (aldehyde reductase)	AKR1A1	3	Yes	DDGSAVIWVTFK	COTL1	No
Q9NZK1	diphosphoinositol polyphosphate phosphohydrolase 2	NUDT4	1	No	WVFKEEGVLR	DDOST	No
P94692	P450 (cytochrome) oxidoreductase	POR	2	Yes	IPTTFENGR	APOD	No
B4DRY5	transportin 1	TNPO1	1	Yes	WYEIEK	APOD	Yes
O60234	glia maturation factor, gamma	GMFG	1	Yes	CPNPPVQENFDVNK	APOD	Yes
Q8NHV8	serine/threonine-protein phosphatase 2A 65 kDa regulatory subunit A alpha isoform	PPP2R1A	3	Yes	NPNLPPETVDSLK	APOD	Yes
Q96J65	ATPbinding cassette, subfamily C (CFTR/MRP), member 12	ABCC12	1	No	MTVTDQVNCPK	APOD	No
Q96DE0	nudix (nucleoside diphosphate linked moiety X)type motif 16	NUDT16	1	No	QMGFPLIYVEAEQVEDDR	NPEPPS	No
P13686	acid phosphatase 5, tartrate resistant	ACP5	1	Yes	VLELLLPIR	FLJ20699	No
A8MTM1	carbonyl reductase [NADPH] 1	CBR1	2	Yes	CESAPGQLPVCSCPQGWQGPR	NOTCH3	No
P49755	transmembrane emp24 domain-containing protein 10	TMED10	1	No	GVLVLTVLLPPEELLR	NOTCH3	No
P23526	S-adenosylhomocysteine hydrolase	AHCY	1	Yes	VIEHIMEDLDTNADK	S100A9	Yes
O00299	chloride intracellular channel 1	CLIC1	2	Yes	LTWASHEK	S100A9	No
B4E3H8	multimerin 2	MMRN2	1	No	KDLQNFLK	S100A9	No
P61225	RAP2B, member of RAS oncogene family	RAP2B	1	Yes	LGHPDTLNQGEFK	S100A9	Yes
E7DVW4	Fatty acid-binding protein, adipocyte	FABP4	1	Yes	VIEHIMEDLDTNADKQLSFEEFIMLMAR	S100A9	No
P84074	Neuron-specific calcium-binding protein hippocalcin	HPCA	1	Yes	QLSFEEFIMLMAR	S100A9	Yes
A4QPA9	dual specificity mitogen-activated protein kinase kinase 2	MAP2K1	1	Yes	FIVDYSETSPQCPKPGVILLTK	CCL18	Yes
P25787	proteasome (prosome, macropain) subunit, alpha type, 2	PSMA2	4	Yes	EMQNLSFQDCYSSK	ECHS1	No
D9IAI1	prostatic binding protein	PBP	1	Yes	AQFAQPEILIGTIPGAGGTQR	ECHS1	Yes
P84077	ADP-ribosylation factor 1	ARF1	6	Yes	ICPVETLVEEAIQCAEK	ECHS1	Yes
Q8NBX0	saccharopine dehydrogenase (putative)	SCCPDH	1	No	DLHLLEEIALTLR	UTRN	Yes
P01612	Immunoglobulin kappa variable 1-39	IGKV1-39	1	No	VPADLGAEAGLQQLLGALR	SPR	Yes
B3KQT8	procollagen C-endopeptidase enhancer 2	PCOLCE2	1	Yes	DMLFQVLALEEPNVR	SPR	Yes
B2RDL6	secreted protein, acidic, cysteinerich (osteonectin)	SPARC	1	Yes	FGEGLLEAELAALCPTTLAPYYLR	HSPB6	Yes
P35270	sepiapterin reductase (7,8dihydrobiopterin:NADP+ oxidoreductase)	SPR	2	Yes	LLGIFENQDR	NUDT4	No
Q5VZC3	fructose-1,6-bisphosphatase 1	FBP1	1	No	VISFEEQVASIR	COPS4	No
P04632	calpain, small subunit 1	CAPNS1	2	Yes	QEFFVDFR	INHBC	No
Q9UJZ1	stomatin (EPB72)like 2	STOML2	2	Yes	GEEQSAIPYFPFIPDQPFR	HSPC159	Yes
A8K4C8	ribosomal protein L13	RPL13	1	No	STGGISVPGPMGPSGPR	COL1A1	No
Q9BRB3	glucose phosphate isomerase	GPI	3	Yes	LWLHVLPTLPGTLCLR	INHBE	Yes
Q6PCB0	von Willebrand factor A domain containing 1	VWA1	1	Yes	DAVVYPILVEFTR	HYOU1	Yes
B3KNZ3	LIM and senescent cell antigen-like-containing domain protein 1	LIMS1	1	Yes	AFAGTGTEEGAGPDPQMLSEEVR	APOA5	No
P05388	60S acidic ribosomal protein P0	RPLP0	4	Yes	GWDQGLLGMCEGEK	FKBP2	No
Q16270	insulinlike growth factor binding protein 7	IGFBP7	1	Yes	VAAPDVVVPTLDTVR	DYNC1H1	Yes
Q9H444	chromatin modifying protein 4B	CHMP4B	1	No	VQVALEELQDLK	DYNC1H1	No
Q06033	interalpha (globulin) inhibitor H3	ITIH3	1	No	LNTQEIFDDWAR	DYNC1H1	No
A5D906	tubulin beta-2 chain	TUBB	1	Yes	FGNPLLVQDVESYDPVLNPVLNR	DYNC1H1	Yes
Q15796	mothers against decapentaplegic homolog 3	SMAD3	1	No	TYAEPLTAAMVEFYTMSQER	DYNC1H1	Yes
C7DJS1	glutathione Stransferase pi	GSTP1	1	Yes	INEWLTLVEK	DYNC1H1	No
Q6NUJ9	sulfatase 1	SULF1	1	No	IQFVGACNPPTDPGR	DYNC1H1	No
Q96IY4	carboxypeptidase B2 (plasma, carboxypeptidase U)	CPB2	1	No	LLNTFLER	DYNC1H1	No
P50552	vasodilatorstimulated phosphoprotein	VASP	1	Yes	GIFEALRPLETLPVEGLIR	DYNC1H1	No
Q8WTU0	isoform 3 of DDI1 homolog 1	DDI2	2	Yes	EWTDGLFTHVLR	DYNC1H1	No
B7Z4W4	RAD23 homolog B (S. cerevisiae)	RAD23B	1	Yes	IMFEVQDLK	DYNC1H1	Yes
B2R5M9	procollagenlysine 1, 2oxoglutarate 5dioxygenase 1	PLOD1	1	No	IQGLTVEQAEAVVR	DYNC1H1	No
B7Z507	matrix metallopeptidase 9 (gelatinase B, 92kDa gelatinase, 92kDa type IV collagenase)	MMP9	1	Yes	VSFLGAQLPPEVAAMAR	COMMD5	No
A4FTY0	deafness, autosomal dominant 5	DFNA5	1	No	VDPALFPPVPLFTAVPSR	GCS1	No
A6NLG9	biglycan	BGN	1	Yes	ENEITGALLPCLDESR	SAMHD1	Yes
C9JMZ3	arginyl aminopeptidase (aminopeptidase B)	RNPEP	4	Yes	TWGPEQVCSFLR	SAMHD1	Yes
A4UCS8	enolase 1, (alpha)	ENO1	2	Yes	AWDDFFPGSDR	ARL6IP5	Yes
B2R825	phosphorylase, glycogen; liver (Hers disease, glycogen storage disease type VI)	PYGL	1	No	TPMGIVLDALEQQEEGINR	ARL6IP5	Yes
B2R4K7	60S ribosomal protein L6	RPL6	2	Yes	LKPEDITQIQPQQLVLR	ITGB1	Yes
Q7Z490	microfibrillar associated protein 5	MFAP5	1	Yes	DCIGGCSDLVSLQQSGELLTR	GLRX	Yes
Q6ZVM7	target of myb1like 2 (chicken)	TOM1L2	1	No	AQEILSQLPIK	GLRX	Yes
Q92688	isoform 1 of Acidic leucine-rich nuclear phosphoprotein 32 family member B	ANP32B	1	No	LGNGVQCLAMGWGLLGR	ELA2	Yes
B4DWX6	acylCoenzyme A dehydrogenase, C4 to C12 straight chain	ACADM	1	Yes	QGFGELLQAVPLADSFR	APEX1	Yes
Q96FJ2	dynein, light chain, LC8type 2	DYNLL2	1	Yes	ICSWNVDGLR	APEX1	No
B4DTS5	proteasome (prosome, macropain) 26S subunit, nonATPase, 11	PSMD11	1	Yes	ISFPAIQAAPSFSNSFPQIFR	WARS	Yes
B4DQM5	GM2 ganglioside activator	GM2A	1	Yes	GIFGFTDSDCIGK	WARS	Yes
P48047	ATP synthase, H+ transporting, mitochondrial F1 complex, O subunit (oligomycin sensitivity conferring protein)	ATP5O	1	No	VAGYAALLEQYQK	NAPA	Yes
E7DVW5	Fatty acid-binding protein, epidermal	FABP5	2	Yes	NSQSFFSGLFGGSSK	NAPA	No
A4UCS6	peroxiredoxin 6	PRDX6	1	Yes	IEEACEIYAR	NAPA	No
P99999	cytochrome c, somatic	CYCS	1	No	LDQWLTTMLLR	NAPA	No
P51911	calponin 1, basic, smooth muscle	CNN1	2	Yes	YEELFPAFSDSR	NAPA	No
A8K3I0	cartilage oligomeric matrix protein	COMP	2	No	VLTPDAFVCR	KLKB1	No
P42025	ARP1 actinrelated protein 1 homolog B, centractin beta (yeast)	ACTR1B	1	No	GGDVASMYTPNAQYCQMR	KLKB1	No
Q9BS26	thioredoxin domain containing 4 (endoplasmic reticulum)	TXNDC4	3	Yes	LVGITSWGEGCAR	KLKB1	Yes
P24557	thromboxane A synthase 1 (platelet, cytochrome P450, family 5, subfamily A)	TBXAS1	2	Yes	VAEYMDWILEK	KLKB1	Yes
Q6NR85	superoxide dismutase 1, soluble (amyotrophic lateral sclerosis 1 (adult))	SOD1	2	Yes	ILLGPEGVPLQR	STAB1	No
B7Z581	guanine nucleotide binding protein (G protein), q polypeptide	GNAQ	1	Yes	EILTTAGPFTVLVPSVSSFSSR	STAB1	Yes
Q9NP29	immunoglobulin kappa variable 41	IGKV4-1	4	Yes	HLPFEGGLAYGIDQLLEPPGLGAR	STAB1	No
P07858	cathepsin B	CTSB	2	Yes	VAGLLPLLR	STAB1	No
P05387	ribosomal protein, large, P2	RPLP2	2	Yes	LLPDDPYEK	GSTO1	No
Q9NT62	ATG3 autophagy related 3 homolog (S. cerevisiae)	ATG3	1	Yes	MILELFSK	GSTO1	Yes
Q9UI30	hypothetical protein HSPC152	HSPC152	1	No	GSAPPGPVPEGSIR	GSTO1	No
P09417	quinoid dihydropteridine reductase	QDPR	1	No	DLLVTGAYEISDQSGGAGGLR	TMED10	No
A4D0V4	capping protein (actin filament) muscle Zline, alpha 2	CAPZA2	1	Yes	IPDQLVILDMK	TMED10	No
A4D0R2	synaptophysin-like 1	SYPL1	1	No	SPVISIDPPSSTVQQGQDASFK	HSPG2	Yes
Q59FI0	aconitase 1, soluble	ACO1	2	Yes	VVPYFTQTPYSFLPLPTIK	HSPG2	No
P58546	myotrophin	MTPN	1	Yes	CSATGSPTPTLEWTGGPGGQLPAK	HSPG2	Yes
P46782	ribosomal protein S5	RPS5	1	No	SPAYTLVWTR	HSPG2	Yes
O00233	proteasome (prosome, macropain) 26S subunit, nonATPase, 9	PSMD9	2	Yes	LYIFQASPADAGQYVCR	HSPG2	Yes
Q8NI07	ras-related protein Rab-11B	RAB11B	1	No	CLCLPGFSGPR	HSPG2	No
Q13347	eukaryotic translation initiation factor 3, subunit 2 beta, 36kDa	EIF3S2	1	No	CLIHDGAAPISLEWK	HSPG2	No
P20674	cytochrome c oxidase subunit Va	COX5A	1	No	AGLSSGFIGCVR	HSPG2	No
Q08380	lectin, galactosidebinding, soluble, 3 binding protein	LGALS3BP	3	Yes	IQVVVLSASDASPPPVK	HSPG2	No
A8K781	proteasome (prosome, macropain) 26S subunit, ATPase, 3	PSMC3	4	Yes	YELGSGLAVLR	HSPG2	Yes
B4E2J2	glutathione Stransferase M3 (brain)	GSTM3	1	Yes	LPAVEPTDQAQYLCR	HSPG2	Yes
B4E2U0	phosphogluconate dehydrogenase	PGD	5	Yes	LLSGPYFWSLPSR	HSPG2	Yes
Q9UBQ0	vacuolar protein sorting 29 (yeast)	VPS29	2	Yes	AQASAQLVIQALPSVLINIR	HSPG2	Yes
C9J0J7	profilin 2	PFN2	1	Yes	CPPGYIGLSCQDCAPGYTR	HSPG2	Yes
Q59GN1	proteasome (prosome, macropain) subunit, beta type, 1	PSMB1	1	Yes	LDLTYSFLGSQGIGQCYDSSPCER	HSPG2	No
B4E344	complement component 4B (Childo blood group)	C4B	1	Yes	GMLEPVQRPDVVLVGAGYR	HSPG2	Yes
B4DGP9	alpha-soluble NSF attachment protein	NAPA	2	Yes	AMDFNGILTIR	HSPG2	No
Q9P1F3	chromosome 6 open reading frame 115	C6orf115	2	Yes	VSGISMDVAVPEETGQDPALEVEQCSCPPGYR	HSPG2	No
B7Z6V5	ADAMlike, decysin 1	ADAMDEC1	2	Yes	VSGISMDVAVPEETGQDPALEVEQCSCPPGYR	HSPG2	Yes
Q07960	Rho GTPase activating protein 1	ARHGAP1	3	Yes	EHLLMALADLDELLIR	HSPG2	Yes
D6RIS2	mannosyl (alpha1,3)glycoprotein beta1,2Nacetylglucosaminyltransferase	MGAT1	1	Yes	AELLVTEAPSKPITVTVEEQR	HSPG2	Yes
A8K3W9	heat shock 90kDa protein 1, beta	HSPCB	3	Yes	SGPVEDFVSLAMVGGHLEFR	HSPG2	Yes
Q7Z3Y8	keratin, type I cytoskeletal 10	KRT10	1	No	AASGPGPEQEASFTVTVPPSEGSSYR	HSPG2	Yes
B4DXL9	drebrinlike	DBNL	2	Yes	AQAGLCVCASSEPVCGSDANTYANLCQLR	HTRA1	Yes
Q13057	coenzyme A synthase	COASY	1	Yes	GMVFGIPDGVLELVPQR	HSPG2	Yes
Q9UCI8	diazepam binding inhibitor (GABA receptor modulator, acylCoenzyme A binding protein)	DBI	2	Yes	GMVFGIPDGVLELVPQR	HSPG2	No
P01619	Immunoglobulin kappa variable 3-20	IGKV3-20	2	Yes	VVGSSGTQEASVLVTIQQR	HSPG2	Yes
Q86VU1	proteasome (prosome, macropain) 26S subunit, nonATPase, 1	PSMD1	1	No	FSDTCFLDTDGQATCDACAPGYTGR	HSPG2	Yes
E9PCT3	caveolin 2	CAV2	1	Yes	LGTVPQFPR	HSPG2	Yes
D3DU57	hypothetical protein MGC13114	MGC13114	1	Yes	EHLLMALAGIDTLLIR	HSPG2	No
Q9H9E7	resistance to inhibitors of cholinesterase 8 homolog A (C. elegans)	RIC8A	1	No	EHLLMALAGIDTLLIR	HSPG2	Yes
B7Z539	interalpha (globulin) inhibitor H1	ITIH1	1	No	SLPEVPETIELEVR	HSPG2	Yes
B7Z5W8	dihydrolipoamide Ssuccinyltransferase (E2 component of 2oxoglutarate complex)	DLST	2	Yes	LLQVTPADSGEYVCR	HSPG2	No
P50895	basal cell adhesion molecule (Lu and Au blood groups)	BCAM	1	No	VLGSSVPLEASVLVTIEPAGSVPALGVTPTVR	HSPG2	Yes
P101766	Ig kappa chain V-III region VH precursor	IGHV3-13	1	Yes	ATFSSVPLVASISAVSLEVAQPGPSNRPR	HSPG2	No
P25311	alpha-2-glycoprotein 1, zinc	AZGP1	2	Yes	LHLVSPADSGEYVCR	HSPG2	No
Q9NQ88	chromosome 12 open reading frame 5	C12orf5	1	No	QPDFISFGLVGGRPEFR	HSPG2	Yes
B1AP59	carboxypeptidase N, polypeptide 1, 50kD	CPN1	1	No	FQGLDLNEELYLGGYPDYGAIPK	HSPG2	No
B2RBW9	inhibin, beta C	INHBC	1	No	CECDDGFTGADCGELK	TNC	No
P62304	small nuclear ribonucleoprotein E	SNRPE	1	Yes	VATYLPAPEGLK	TNC	Yes
A5GZ72	matrix metallopeptidase 7 (matrilysin, uterine)	MMP7	1	No	TTIDLTEDENQYSIGNLKPDTEYEVSLISR	TNC	No
B2R806	eukaryotic translation initiation factor 3, subunit 6 48kDa	EIF3S6	2	Yes	CVNGQCVCHEGFMGK	TNC	Yes
B4DY96	hydroxyacylCoenzyme A dehydrogenase/3ketoacylCoenzyme A thiolase/enoylCoenzyme A hydratase (trifunctional protein), beta subunit	HADHB	1	No	LEELENLVSSLR	TNC	Yes
B3KXM6	integrin, alpha M (complement component receptor 3, alpha; also known as CD11b (p170), macrophage antigen alpha polypeptide)	ITGAM	2	Yes	TVSGNTVEYALTDLEPATEYTLR	TNC	Yes
Q16181	septin-7	SEPT7	2	Yes	KQSEPLEITLLAPER	TNC	No
P50453	serpin peptidase inhibitor, clade B (ovalbumin), member 9	SERPINB9	1	No	ITYVPITGGTPSMVTVDGTK	TNC	Yes
P22695	ubiquinol-cytochrome c reductase core protein II	UQCRC2	2	Yes	VTEYLVVYTPTHEGGLEMQFR	TNC	No
P01031	complement component 5	C5	4	Yes	LDAPSQIEVK	TNC	No
A0AQZ0	HLA class II DR-beta (HLA-DR B) precursor	HLA-DRB5	1	No	TISATATTEAEPEVDNLLVSDATPDGFR	TNC	Yes
P48061	chemokine (CXC motif) ligand 12 (stromal cellderived factor 1)	CXCL12	2	Yes	ASTEQAPELENLTVTEVGWDGLR	TNC	Yes
P09429	High-mobility group protein 1-like 1	HMGB1	1	Yes	AVDIPGLEAATPYR	TNC	Yes
Q9UHD8	septin 9	SEPT9	1	Yes	ENFYQNWK	TNC	Yes
P62993	growth factor receptor-bound protein 2	GRB2	2	Yes	REEFWLGLDNLNK	TNC	No
P02750	leucine-rich alpha-2-glycoprotein 1	LRG1	3	Yes	EATEYEIELYGISK	TNC	No
B3KTV4	adenylosuccinate synthase like 1	ADSSL1	1	No	VFAILENK	TNC	Yes
B2R9T9	transmembrane protein 109	TMEM109	1	Yes	QSEPLEITLLAPER	TNC	Yes
A8K9M5	complement component 8, beta polypeptide	C8B	3	Yes	WQPAIATVDSYVISYTGEK	TNC	No
P15121	aldoketo reductase family 1, member B1 (aldose reductase)	AKR1B1	1	No	VPGDQTSTIIQELEPGVEYFIR	TNC	No
A8K9T3	acyl-CoA synthetase long-chain family member 1	ACSL1	1	Yes	CVENECVCDEGFTGEDCSELICPNDCFDR	TNC	Yes
B4DFM1	adaptorrelated protein complex 2, mu 1 subunit	AP2M1	1	No	EEFWLGLDNLNK	TNC	Yes
A5YAK2	apolipoprotein C-IV	APOC4	1	Yes	CIDGQCICDDGFTGEDCSQLACPSDCNDQGK	TNC	Yes
Q9HDC9	adipocyte plasma membrane-associated protein	C20orf3	2	Yes	VSQTDNSITLEWR	TNC	No
Q8NBQ5	dehydrogenase/reductase (SDR family) member 8	DHRS8	1	No	GLEPGQEYNVLLTAEK	TNC	No
B4DQ15	aldehyde dehydrogenase 16 family, member A1	ALDH16A1	1	Yes	CVNGQCVCDEGYTGEDCSQLR	TNC	No
B2R6N0	COP9 constitutive photomorphogenic homolog subunit 2 (Arabidopsis)	COPS2	1	No	CVNGQCVCDEGYTGEDCSQLR	TNC	No
O00151	PDZ and LIM domain 1 (elfin)	PDLIM1	1	Yes	AATPYTVSIYGVIQGYR	TNC	Yes
P25786	proteasome (prosome, macropain) subunit, alpha type, 1	PSMA1	1	Yes	EFTPQMQAAYQK	HBD	Yes
P31146	coronin, actin binding protein, 1A	CORO1A	1	Yes	EFTPQMQAAYQK	HBD	Yes
B3FHX2	nephroblastoma overexpressed gene	NOV	1	No	NFGKEFTPQMQAAYQK	HBD	Yes
D3DSM4	collagen, type XVIII, alpha 1	COL18A1	6	Yes	LFQVEYAIEAIK	PSMA5	Yes
Q9GZQ3	COMM domain containing 5	COMMD5	1	No	TTLSGAPCQPWASEATYR	F12	No
Q5QPE2	protein transport protein Sec23A	SEC23A	1	Yes	VFLENVIR	HIST2H4A	Yes
Q59HD5	mercaptopyruvate sulfurtransferase	MPST	1	Yes	VALYVDWIR	PRTN3	Yes
Q02978	solute carrier family 25 (mitochondrial carrier; oxoglutarate carrier), member 11	SLC25A11	1	No	LFPDFFTR	PRTN3	Yes
O00264	progesterone receptor membrane component 1	PGRMC1	1	No	EAEYFELPELVR	KCTD12	Yes
P23381	tryptophanyl-tRNA synthetase	WARS	2	Yes	GECQAEGVLFFQGDREWFWDLATGTMK	HPX	No
Q5SZU1	phosphoglycerate dehydrogenase	PHGDH	1	Yes	YYCFQGNQFLR	HPX	Yes
Q9NZU5	LIM and cysteinerich domains 1	LMCD1	3	Yes	YYCFQGNQFLR	HPX	No
P10828	coagulation factor II (thrombin)	F2	3	Yes	WKNFPSPVDAAFR	HPX	No
B4DUL5	ubiquinolcytochrome c reductase core protein I	UQCRC1	2	Yes	GGYTLVSGYPK	HPX	No
B4DUC8	methylthioadenosine phosphorylase	MTAP	1	Yes	DYFMPCPGR	HPX	Yes
Q8TBN9	peptidase D	PEPD	1	No	GECQAEGVLFFQGDR	HPX	Yes
Q9Y2S2	crystallin, lambda 1	CRYL1	2	No	VWVYPPEK	HPX	No
Q9UBL6	copine-3	CPNE3	1	Yes	SLGPNSCSANGPGLYLIHGPNLYCYSDVEK	HPX	No
Q14956	glycoprotein (transmembrane) nmb	GPNMB	3	Yes	EVGTPHGIILDSVDAAFICPGSSR	HPX	Yes
P12081	histidyl-tRNA synthetase	HARS	1	No	NFPSPVDAAFR	HPX	Yes
Q53FH6	mitogenactivated protein kinase kinase 1 interacting protein 1	MAP2K1IP1	1	Yes	VDGALCMEK	HPX	No
Q9UBE0	SUMO1 activating enzyme subunit 1	SAE1	1	No	LLQDEFPGIPSPLDAAVECHR	HPX	No
Q8TCD5	5', 3'nucleotidase, cytosolic	NT5C	1	No	LWWLDLK	HPX	Yes
A1A5C4	ribosome binding protein 1 homolog 180kDa (dog)	RRBP1	2	No	EWFWDLATGTMK	HPX	No
Q9UBY9	heat shock 27kDa protein family, member 7 (cardiovascular)	HSPB7	1	No	GEFVWK	HPX	Yes
C9JU00	fibrinogen gamma chain	FGG	1	Yes	SGAQATWTELPWPHEK	HPX	Yes
Q14697	glucosidase, alpha; neutral AB	GANAB	3	Yes	RLWWLDLK	HPX	Yes
P41252	isoleucine-tRNA synthetase	IARS	1	No	FDPVRGEVPPR	HPX	No
P84090	enhancer of rudimentary homolog (Drosophila)	ERH	2	Yes	SGMFWLR	UQCRC1	No
A2VCR0	microtubuleassociated protein, RP/EB family, member 1	MAPRE1	2	Yes	YIYDQCPAVAGYGPIEQLPDYNR	UQCRC1	Yes
B2R602	LanC lantibiotic synthetase component Clike 1 (bacterial)	LANCL1	2	No	SLMPYFLLTQAVR	PSMD3	Yes
Q99623	prohibitin 2	PHB2	2	Yes	FAGDKGYLTK	S100A10	No
B1B5Q2	N-acylsphingosine amidohydrolase (acid ceramidase) 1	ASAH1	1	No	EFPGFLENQKDPLAVDK	S100A10	Yes
Q99652	sushi-repeat containing protein, X-linked	SRPX	3	Yes	EFPGFLENQK	S100A10	Yes
C9JIM8	solute carrier family 2 (facilitated glucose transporter), member 1	SLC2A1	1	Yes	PSQMEHAMETMMFTFHK	S100A10	No
Q9Y263	phospholipase A2-activating protein	PLAA	1	Yes	LAEGFPLPLLK	LBP	Yes
B7Z5T9	calpastatin	CAST	1	No	ITLPDFTGDLR	LBP	Yes
Q13041	proteasome (prosome, macropain) 26S subunit, nonATPase, 2	PSMD2	1	Yes	ATAQMLEVMFK	LBP	No
Q15847	chromosome 10 open reading frame 116	C10orf116	1	Yes	GLQYAAQEGLLALQSELLR	LBP	Yes
B2R4V4	barrier-to-autointegration factor	BANF1	2	No	FAFNLYR	SERPIND1	Yes
P04921	glycophorin C (Gerbich blood group)	GYPC	1	Yes	QFPILLDFK	SERPIND1	Yes
P41250	glycyl-tRNA synthetase	GARS	1	Yes	FTVDRPFLFLIYEHR	SERPIND1	No
P37837	transaldolase 1	TALDO1	2	Yes	VWFELTQGSITK	MMRN2	No
P62857	40S ribosomal protein S28	RPS28	1	Yes	ILEPGLNILIPVLDR	STOML2	Yes
B4E152	pyridoxine 5'phosphate oxidase	PNPO	1	No	NTVVLFVPQQEAWVVER	STOML2	No
P14598	neutrophil cytosol factor 1	NCF1	1	No	VVLDDKDYFLFR	HSPE1	No
Q9UL46	proteasome (prosome, macropain) activator subunit 2 (PA28 beta)	PSME2	2	Yes	VLLPEYGGTK	HSPE1	No
P31327	carbamoylphosphate synthetase 1, mitochondrial	CPS1	1	No	FLPLFDR	HSPE1	Yes
B4DEB0	proteasome (prosome, macropain) 26S subunit, nonATPase, 3	PSMD3	1	Yes	GQGVYLGMPGCLPVYDALAGEFIR	ERP29	Yes
B2R577	S100 calcium binding protein A6 (calcyclin)	S100A6	2	Yes	DGDFENPVPYTGAVK	ERP29	Yes
P60900	proteasome (prosome, macropain) subunit, alpha type, 6	PSMA6	1	No	DVMLTLQDRLSLR	RP5-1070B1.1	No
B3KTS5	voltagedependent anion channel 1	VDAC1	3	Yes	NLMQLNLAHNILR	PRELP	Yes
P40925	malate dehydrogenase 1, NAD (soluble)	MDH1	2	Yes	ISSVPAINNR	PRELP	Yes
A4D0W0	LSM8 homolog, U6 small nuclear RNA associated (S. cerevisiae)	LSM8	1	No	LSDGVFKPDTFHGLK	PRELP	No
Q5MY99	myosin, light polypeptide kinase	MYLK	1	No	VPTAIHQLYLDSNK	PRELP	Yes
Q99988	growth differentiation factor 15	GDF15	1	No	LEHLYLNNNSIEK	PRELP	No
B4DXW6	arginyltRNA synthetase	RARS	2	No	LDGNYLKPPIPLDLMMCFR	PRELP	Yes
P55774	chemokine (CC motif) ligand 18 (pulmonary and activationregulated)	CCL18	1	Yes	VLEKLPGLVFLYMEK	PRELP	Yes
P49721	proteasome (prosome, macropain) subunit, beta type, 2	PSMB2	1	Yes	ECYCPPDFPSALYCDSR	PRELP	Yes
Q96IX5	upregulated during skeletal muscle growth 5 homolog (mouse)	USMG5	1	No	LPGLVFLYMEK	PRELP	Yes
P23284	peptidylprolyl isomerase B (cyclophilin B)	PPIB	1	No	LPGLVFLYMEK	PRELP	Yes
B2RBW5	aconitase 2, mitochondrial	ACO2	1	No	NQLEEVPSALPR	PRELP	No
A1KYQ7	eukaryotic translation initiation factor 3 subunit C	EIF3C	1	No	NQLEEVPSALPR	PRELP	Yes
Q9NY33	isoform 1 of Dipeptidyl-peptidase 3	BSS1	1	No	IETIPNGYFK	PRELP	Yes
B4DKU9	coronin-7	CORO7	1	Yes	IETIPNGYFK	PRELP	No
D6CHE9	proteinase 3 (serine proteinase, neutrophil, Wegener granulomatosis autoantigen)	PRTN3	2	Yes	LENLLLLDLQHNR	PRELP	Yes
O76068	benzodiazapine receptor (peripheral)	BZRP	1	Yes	SFPNLAFIR	PRELP	Yes
P26599	poly-pyrimidine tract binding protein 1	PTBP1	2	Yes	SFPNLAFIR	PRELP	No
B2RBM7	proteasome (prosome, macropain) 26S subunit, nonATPase, 13	PSMD13	1	No	IESSSPTVVEGQTLDLNCVVAR	HSPG2	Yes
P01624	Ig kappa chain V-III region POM	IGKV3-15	1	No	IESSSPTVVEGQTLDLNCVVAR	HSPG2	Yes
Q7Z4W1	dicarbonyl/Lxylulose reductase	DCXR	1	Yes	CTATNAAGTTQSHVLLLVQALPQISMPQEVR	HSPG2	No
O75489	NADH dehydrogenase (ubiquinone) FeS protein 3, 30kDa (NADHcoenzyme Q reductase)	NDUFS3	2	Yes	CVVPGQAHAQVTWHK	HSPG2	No
Q9UCB0	CD44 antigen (Indian blood group)	CD44	1	No	LPQVSPADSGEYVCR	HSPG2	Yes
P78371	chaperonin containing TCP1, subunit 2 (beta)	CCT2	1	Yes	QPQAIITWYK	HSPG2	Yes
P27824	calnexin	CANX	2	No	IAHVELADAGQYR	HSPG2	No
B4DN40	phosphoglucomutase 2	PGM2	1	Yes	ALSTDPAAPNLK	TLN1	No
Q5M7Z5	glyoxylate reductase/hydroxypyruvate reductase	GRHPR	1	No	TLAESALQLLYTAK	TLN1	Yes
P51884	lumican	LUM	1	No	QELAVFCSPEPPAK	TLN1	No
P01019	angiogenin	ANG	1	No	ALCGFTEAAAQAAYLVGVSDPNSQAGQQGLVEPTQFAR	TLN1	Yes
A0A0A0MRZ8	immunoglobulin kappa variable 3D11	IGKV3D-11	1	No	AVAEQIPLLVQGVR	TLN1	Yes
O43617	trafficking protein particle complex 3	TRAPPC3	1	Yes	NGNLPEFGDAISTASK	TLN1	No
B2R5R5	glycogenin 1	GYG1	1	Yes	NGNLPEFGDAISTASK	TLN1	Yes
Q15942	zyxin	ZYX	1	No	VVAPTISSPVCQEQLVEAGR	TLN1	Yes
Q6NUK1	solute carrier family 25 (mitochondrial carrier; phosphate carrier), member 24	SLC25A24	1	Yes	AIAVTVQEMVTK	TLN1	No
B4DZK8	stomatin	STOM	1	No	FGQDFSTFLEAGVEMAGQAPSQEDR	TLN1	Yes
B3KWD0	exportin 1 (CRM1 homolog, yeast)	XPO1	1	Yes	DKAPGQLECETAIAALNSCLR	TLN1	No
P13798	N-acylaminoacyl-peptide hydrolase	APEH	3	Yes	LGAASLGAEDPETQVVLINAVK	TLN1	No
B7Z1C5	glutathione synthetase	GSS	1	Yes	VAGSVTELIQAAEAMK	TLN1	Yes
B2RDI5	calpain 1, (mu/I) large subunit	CAPN1	1	No	ASVPTIQDQASAMQLSQCAK	TLN1	Yes
A8K259	serpin peptidase inhibitor, clade H (heat shock protein 47), member 1, (collagen binding protein 1)	SERPINH1	1	Yes	AAAFEEQENETVVVK	TLN1	Yes
Q2KHQ6	apolipoprotein L, 1	APOL1	2	Yes	DLDQASLAAVSQQLAPR	TLN1	Yes
O00764	pyridoxal (pyridoxine, vitamin B6) kinase	PDXK	2	Yes	AQEACGPLEMDSALSVVQNLEK	TLN1	Yes
P28074	proteasome (prosome, macropain) subunit, beta type, 5	PSMB5	1	No	SNTSPEELGPLANQLTSDYGR	TLN1	Yes
P01767	Ig heavy chain V-III region BUT	IGHV3-53	1	No	EADESLNFEEQILEAAK	TLN1	No
Q9H3Z6	tumor protein D52like 2	TPD52L2	2	Yes	LLAALLEDEGGSGRPLLQAAK	TLN1	Yes
A0A0B4J2D9	13 kDa protein	IGKV1D-13	1	Yes	AVTDSINQLITMCTQQAPGQK	TLN1	Yes
P52566	Rho GDP dissociation inhibitor (GDI) beta	ARHGDIB	1	Yes	ALGDLISATK	TLN1	No
P50213	isocitrate dehydrogenase 3 (NAD+) alpha	IDH3A	1	Yes	VGAIPANALDDGQWSQGLISAAR	TLN1	Yes
A0S0W7	cytochrome c oxidase subunit II	COX2	1	No	VGAIPANALDDGQWSQGLISAAR	TLN1	Yes
P62318	small nuclear ribonucleoprotein D3 polypeptide 18kDa	SNRPD3	1	Yes	GTEWVDPEDPTVIAENELLGAAAAIEAAAK	TLN1	Yes
Q96A00	protein phosphatase 1, regulatory (inhibitor) subunit 14A	PPP1R14A	1	Yes	AVSSAIAQLLGEVAQGNENYAGIAAR	TLN1	Yes
B4DFF0	collagen alpha-1(IV) chain	COL4A1	4	Yes	LLSDSLPPSTGTFQEAQSR	TLN1	Yes
P55899	Fc fragment of IgG, receptor, transporter, alpha	FCGRT	1	No	ASAGPQPLLVQSCK	TLN1	No
A6XNE2	complement component D	DF	2	No	GVGAAATAVTQALNELLQHVK	TLN1	Yes
B2R888	CD14 antigen	CD14	4	Yes	NLGTALAELR	TLN1	Yes
P46783	40S ribosomal protein S10	RPS10	1	Yes	YDQATDTILTVTENIFSSMGDAGEMVR	TLN1	Yes
P35754	glutaredoxin (thioltransferase)	GLRX	2	Yes	ILAQATSDLVNAIK	TLN1	No
P00915	carbonic anhydrase I	CA1	4	Yes	GVAALTSDPAVQAIVLDTASDVLDK	TLN1	Yes
B4DSQ5	protein transport protein Sec23A	SEC23A	2	No	LNEAAAGLNQAATELVQASR	TLN1	Yes
O95336	6-phosphogluconolactonase	PGLS	1	No	TLSHPQQMALLDQTK	TLN1	No
O76070	synuclein, gamma (breast cancerspecific protein 1)	SNCG	1	Yes	TMLESAGGLIQTAR	TLN1	Yes
B3KML1	sorting nexin 2	SNX2	1	No	MVGGIAQIIAAQEEMLR	TLN1	Yes
P01591	immunoglobulin J polypeptide, linker protein for immunoglobulin alpha and mu polypeptides	IGJ	2	Yes	AATAPLLEAVDNLSAFASNPEFSSIPAQISPEGR	TLN1	Yes
B4DUJ0	proteasome (prosome, macropain) inhibitor subunit 1 (PI31)	PSMF1	1	Yes	VSQMAQYFEPLTLAAVGAASK	TLN1	Yes
Q5JXJ8	sorting nexin 3	SNX3	1	Yes	AVEGCVSASQAATEDGQLLR	TLN1	Yes
B2R4R0	Histone H4	HIST2H4A	1	Yes	QEDVIATANLSR	TLN1	No
Q12765	secernin 1	SCRN1	1	No	IPEAPAGPPSDFGLFLSDDDPK	TLN1	No
O14558	heat shock protein, alphacrystallinrelated, B6	HSPB6	1	Yes	DPVQLNLLYVQAR	TLN1	Yes
Q3ZCW2	HSPC159 protein	HSPC159	1	Yes	TYGVSFFLVK	TLN1	No
B4DGM9	torsin family 1, member A (torsin A)	TOR1A	1	No	TMQFEPSTMVYDACR	TLN1	Yes
F2Z3J9	prostaglandin reductase 1	LTB4DH	1	No	LYIGLAGLATDVQTVAQR	PSMB3	Yes
P17813	endoglin (Osler-Rendu-Weber syndrome 1)	ENG	1	No	FGPYYTEPVIAGLDPK	PSMB3	Yes
B2R6W4	frizzled-related protein	FRZB	1	No	NGPEQWSK	CA1	No
Q5JVE8	coagulation factor X	F10	1	No	WINLDNNR	PRELP	No
Q14766	latent transforming growth factor beta binding protein 1	LTBP1	5	Yes	DLEKPFLLPVEAVYSVPGR	TUFM	No
Q00159	myosin IC	MYO1C	4	Yes	LLDAVDTYIPVPAR	TUFM	Yes
P59665	neutrophil defensin 1 precursor	DEFA1	1	Yes	FIHLLR	VPS35	No
B2R582	tetranectin	CLEC3B	1	Yes	DPWDLPVGQR	D4ST1	No
P40123	CAP, adenylate cyclaseassociated protein, 2 (yeast)	CAP2	1	Yes	SGPMGSLAVLK	CACNA1G	No
P14854	cytochrome c oxidase subunit Vib polypeptide 1 (ubiquitous)	COX6B1	3	Yes	TAFFGK	SULF1	No
B3KUQ5	thioredoxin reductase 1, cytoplasmic	TXNRD1	2	Yes	LNVWDIGGQR	ARL3	No
B7Z410	nitrilase 1	NIT1	1	No	DGFDISGNPWICDQNLSDLYR	LRG1	Yes
P42768	Wiskott-Aldrich syndrome (eczemathrombocytopenia)	WAS	1	No	DLLLPQPDLR	LRG1	Yes
E9PQD6	serum amyloid A1	SAA1	1	Yes	TLDLGENQLETLPPDLLR	LRG1	Yes
Q8NES3	lunatic fringe homolog (Drosophila)	LFNG	1	No	EAPVDVLTQIGR	TMEM109	Yes
Q6IPI5	tensin 1	TNS1	2	Yes	FQVWDYEEGEVEALLDR	C6orf108	No
Q99623	prohibitin 2	PHB2	2	Yes	FFHLAFEEEFGR	EIF3S2	No
Q9H9Q9	KIAA1967	KIAA1967	1	No	NLPGLVQEGEPFSEEATLFTK	SND1	Yes
Q9Y3D6	fission 1 (mitochondrial outer membrane) homolog (yeast)	FIS1	1	No	VLPAQATEYAFAFIQVPQDDDAR	SND1	Yes
Q53EU7	N-myc downstream regulated gene 1	NDRG1	1	Yes	DTNGENIAESLVAEGLATR	SND1	Yes
B4DZH3	transmembrane emp24like trafficking protein 10 (yeast)	TMED10	1	No	FLVNLVK	AFM	Yes
Q86U79	adenosine kinase	ADK	1	No	RHPDLSIPELLR	AFM	No
Q9BX05	monoacylglycerol lipase ABHD12	ABHD12	1	No	AESPEVCFNEESPK	AFM	No
B3KM48	COP9 constitutive photomorphogenic homolog subunit 4 (Arabidopsis)	COPS4	1	No	EGYTVCVDCQPPAMNSVSLR	RPESP	Yes
P27348	14-3-3 protein theta	YWHAQ	3	Yes	WMQYLR	RPESP	No
P06744	glucose phosphate isomerase	GPI	1	No	FPLFGGWK	RPN1	Yes
P62241	40S ribosomal protein S8	RPS8	1	No	IDHILDAL	RPN1	No
P26447	S100 calcium binding protein A4 (calcium protein, calvasculin, metastasin, murine placental homolog)	S100A4	2	Yes	SVGDLAPPEWDWR	CTSF	No
Q8NCH0	dermatan 4 sulfotransferase 1	D4ST1	1	No	LAAWLAK	CTSF	No
Q9HBU3	fer1like 3, myoferlin (C. elegans)	FER1L3	4	Yes	LSVFVNNMVR	CTSF	Yes
Q59GL1	synaptotagmin binding, cytoplasmic RNA interacting protein	SYNCRIP	2	No	FSDLTEEEFR	CTSF	Yes
Q99653	calcium binding protein P22	CHP	1	No	NLIEWLNK	CMBL	No
A2N0U4	myosin-reactive immunoglobulin heavy chain variable region	VH6DJ	1	No	AGMEWYQTCSNNGLVAGFQSR	DPT	No
Q5HYB3	F-box protein 7	FBXO7	1	Yes	AGMEWYQTCSNNGLVAGFQSR	DPT	Yes
P61163	ARP1 actin-related protein 1 homolog A, centractin alpha (yeast)	ACTR1A	3	Yes	QGFSYQCPQGQVIVAVR	DPT	Yes
A8K718	ester hydrolase C11orf54	C11orf54	1	Yes	QWNYACMPTPQSLGEPTECWWEEINR	DPT	Yes
P38606	ATPase, H+ transporting, lysosomal 70kDa, V1 subunit A	ATP6V1A	3	Yes	YFESVLDREWQFYCCR	DPT	Yes
P57721	poly(rC)-binding protein 2 isoform b	PCBP2	1	No	YFESVLDR	DPT	No
Q9NTS0	CSE1 chromosome segregation 1like (yeast)	CSE1L	1	Yes	GATTTFSAVER	DPT	Yes
Q13724	glucosidase I	GCS1	1	No	QLAQIDGTLSTIEFQR	CHMP4B	No
Q7Z7G0	ABI gene family, member 3 (NESH) binding protein	ABI3BP	1	Yes	AAGVVLEMIR	RUVBL2	No
P09496	clathrin, light polypeptide (Lca)	CLTA	1	Yes	DFLLQQTMLR	GLO1	No
P20160	azurocidin 1 (cationic antimicrobial protein 37)	AZU1	1	Yes	GFGHIGIAVPDVYSACK	GLO1	No
Q16647	prostaglandin I2 (prostacyclin) synthase	PTGIS	2	Yes	QAIPLDENEGIYVQDVK	MVP	No
P14324	farnesyl diphosphate synthase (farnesyl pyrophosphate synthetase, dimethylallyltranstransferase, geranyltranstransferase)	FDPS	1	No	VVFGPELVSLGPEEQFTVLSLSAGRPK	MVP	Yes
P13804	electron transfer flavoprotein subunit alpha, mitochondrial	ETFA	1	Yes	ALCLLLGPDFFTDVITIETADHAR	MVP	No
Q9BTU6	phosphatidylinositol 4-kinase type II	PI4KII	1	No	DAQGLVLFDVTGQVR	MVP	No
Q13501	sequestosome 1	SQSTM1	1	Yes	TAVFGFETSEAK	MVP	No
B2R6N6	14-3-3 protein eta	YWHAH	1	Yes	VVAGDEWLFEGPGTYIPR	MVP	No
B2R6K4	Guanine nucleotide-binding protein G(I)/G(S)/G(T) subunit beta-2	GNB2	1	Yes	VASGPSPGEGISPQSAQAPQAPGDNHVVPVLR	MVP	No
B2R9S4	capping protein (actin filament), gelsolin-like	CAPG	1	Yes	DQAVFPQNGLVVSSVDVQSVEPVDQR	MVP	Yes
P49773	histidine triad nucleotide binding protein 1	HINT1	1	Yes	DQAVFPQNGLVVSSVDVQSVEPVDQR	MVP	No
B7Z7C9	biotinidase	BTD	1	No	LFSVPDFVGDACK	MVP	No
Q14019	coactosin-like 1	COTL1	2	Yes	AQALAIETEAELQR	MVP	Yes
B2R9H3	leukocyte elastase inhibitor	SERPINB1	2	Yes	ADEDPIMGFHQMFLLK	NUTF2	Yes
B0YIW5	archain 1	ARCN1	1	Yes	NINDAWVCTNDMFR	NUTF2	Yes
P51149	RAB7, member RAS oncogene family	RAB7	1	No	LPFTALGSGQDAALAVLEDR	PSMB10	No
Q99426	cytoskeleton associated protein 1	CKAP1	1	Yes	TLQEVTQLSQEAQR	HADHA	Yes
A6NMH8	CD81 antigen (target of antiproliferative antibody 1)	CD81	1	Yes	GFYIYQEGVK	HADHA	No
Q8WWX9	selenoprotein M	SELM	1	No	MVGVPAALDMMLTGR	HADHA	No
P01616	Immunoglobulin kappa variable 2D-28	IGKV2D-28	1	Yes	TVLGTPEVLLGALPGAGGTQR	HADHA	Yes
B4DVR4	sorbin and SH3 domain containing 3	SORBS3	1	No	MQLLEIITTEK	HADHA	No
P15954	cytochrome c oxidase subunit VIIc	COX7C	1	No	LTAYAMTIPFVR	HADHA	Yes
P50440	glycine amidinotransferase	GATM	1	Yes	VQIFDLMDAK	NEK7	No
B2RBF8	phospholipid scramblase 3	PLSCR3	1	No	MTILQTYFR	ATP6V1G1	No
B4DVY2	tropomyosin 4	TPM4	1	No	GISLNPEQWSQLK	SUB1	Yes
P07333	colony stimulating factor 1 receptor	CSF1R	1	No	GEIFFFK	MMP2	No
O60763	vesicle docking protein p115	VDP	1	Yes	IIGYTPDLDPETVDDAFAR	MMP2	No
B3KUZ7	ATPase, H+ transporting, lysosomal 50/57kDa, V1 subunit H	ATP6V1H	1	Yes	FFGLPQTGDLDQNTIETMR	MMP2	No
O14933	ubiquitinconjugating enzyme E2L 6	UBE2L6	1	Yes	IYVLLR	ERH	Yes
B3KXB8	synaptopodin	SYNPO	1	Yes	TYADYESVNECMEGVCK	ERH	No
B3KNM0	heat shock 70 kDa protein 4	HSPA4	1	No	NVVYTCNEGYSLIGNPVAR	C7	No
P63241	eukaryotic translation initiation factor 5A	EIF5A	1	Yes	LYPIANGNNQSPVDIK	CA1	Yes
Q14558	phosphoribosyl pyrophosphate synthetase-associated protein 1	PRPSAP1	1	No	LYPIANGNNQSPVDIK	CA1	Yes
A6PVK5	coagulation factor XIII, A1 polypeptide	F13A1	1	Yes	LYPIANGNNQSPVDIK	CA1	Yes
Q6IB30	four and a half LIM domains 1	FHL1	3	Yes	YSSLAEAASK	CA1	No
A6XMV6	secreted phosphoprotein 1 (osteopontin, bone sialoprotein I, early Tlymphocyte activation 1)	SPP1	2	Yes	ADGLAVIGVLMK	CA1	Yes
P02649	apolipoprotein E	APOE	1	Yes	ADGLAVIGVLMK	CA1	No
P49721	proteasome (prosome, macropain) subunit, beta type, 2	PSMB2	1	No	ESISVSSEQLAQFR	CA1	Yes
Q9Y303	CGI14 protein	CGI-14	1	Yes	GGPFSDSYR	CA1	No
P46782	ribosomal protein S5	RPS5	1	Yes	SLLSNVEGDNAVPMQHNNRPTQPLK	CA1	Yes
B2R983	glutathione S-transferase omega 1	GSTO1	2	Yes	SLLSNVEGDNAVPMQHNNRPTQPLK	CA1	No
A0A087WSY6	myosin-reactive immunoglobulin light chain variable region	IGKV3D-15	1	Yes	SLLSNVEGDNAVPMQHNNRPTQPLK	CA1	No
P10253	glucosidase, alpha; acid (Pompe disease, glycogen storage disease type II)	GAA	2	Yes	YSAELHVAHWNSAK	CA1	No
Q9UID3	protein fat-free homolog	FFR	1	No	AYALAFAER	HSD17B4	No
P10155	TROVE domain family, member 2	TROVE2	1	Yes	VVLVTGAGAGLGR	HSD17B4	No
C9JTV6	phosphoribosyl-glycinamide formyltransferase, phosphoribosyl-glycinamide synthetase, phosphoribosylaminoimidazole synthetase	GART	1	No	LGLLGLANSLAIEGR	HSD17B4	Yes
P25705	ATP synthase, H+ transporting, mitochondrial F1 complex, alpha subunit 1, cardiac muscle	ATP5A1	2	Yes	IGGVQQDTILAEGLHFR	PHB2	No
O43497	calcium channel, voltagedependent, alpha 1G subunit	CACNA1G	1	No	LLLGAGAVAYGVR	PHB2	Yes
B4E1P6	dihydrolipoamide Sacetyltransferase (E2 component of pyruvate dehydrogenase complex)	DLAT	1	Yes	IPWFQYPIIYDIR	PHB2	Yes
Q96AH3	suppressor of Ty 6 homolog (S. cerevisiae)	SUPT6H	1	Yes	IVQAEGEAEAAK	PHB2	No
B2R5G8	serum amyloid A4, constitutive	SAA4	1	Yes	GGTLSTPQTGSENDALYEYLR	CLEC3B	Yes
B4E273	ADPribosylation factor interacting protein 1 (arfaptin 1)	ARFIP1	1	No	CFLAFTQTK	CLEC3B	Yes
B4DGR3	N-ethylmaleimide sensitive factor	NSF	1	No	NWETEITAQPDGGK	CLEC3B	No
P27797	calreticulin	CALR	1	No	QSVGNEAEIWLGLNDMAAEGTWVDMTGAR	CLEC3B	Yes
Q96GG9	DCN1, defective in cullin neddylation 1, domain containing 1 (S. cerevisiae)	DCUN1D1	1	Yes	EQQALQTVCLK	CLEC3B	Yes
P00492	hypoxanthine phosphoribosyltransferase 1 (LeschNyhan syndrome)	HPRT1	1	Yes	LDTLAQEVALLK	CLEC3B	Yes
Q9UBC2	epidermal growth factor receptor pathway substrate 15like 1	EPS15L1	1	No	TIPIDGNFFTYTR	ALDH1A1	Yes
O95336	6phosphogluconolactonase	PGLS	3	Yes	QAFQIGSPWR	ALDH1A1	Yes
Q9UCE8	isoform 1 of Heterogeneous nuclear ribonucleoprotein D-like	HNRNPD	1	Yes	LECGGGPWGNK	ALDH1A1	No
P28066	proteasome (prosome, macropain) subunit, alpha type, 5	PSMA5	1	Yes	EEIFGPVQQIMK	ALDH1A1	No
P37108	signal recognition particle 14kDa (homologous Alu RNA binding protein)	SRP14	2	No	IFVEESIYDEFVR	ALDH1A1	Yes
Q13636	RAB31, member RAS oncogene family	RAB31	1	No	ILDLIESGK	ALDH1A1	Yes
A3KC71	steroid sensitive gene 1	URB	1	No	GYFVQPTVFSNVTDEMR	ALDH1A1	No
P01605	Ig kappa chain V-I region Lay	IGKV1D-33	1	No	IIGAVDQIQLTQAQLEER	PTRF	Yes
Q99625	proteinLisoaspartate (Daspartate) Omethyltransferase	PCMT1	2	Yes	QAEMEGAVQSIQGELSK	PTRF	Yes
A8K1J3	RAD23 homolog A (S. cerevisiae)	RAD23A	1	Yes	VPPFTFHVK	PTRF	No
B4DKQ5	target of myb1 (chicken)	TOM1	1	Yes	VMIYQDEVK	PTRF	No
P27695	APEX nuclease (multifunctional DNA repair enzyme) 1	APEX1	1	Yes	MGNFPWQVFTNIHGR	C1R	No
C9JJK5	zyxin	ZYX	1	Yes	GFLAYYQAVDLDECASR	C1R	No
P09105	hemoglobin, theta 1	HBQ1	1	Yes	FCGQLGSPLGNPPGK	C1R	No
A1KY36	collagen, type VIII, alpha 1	COL8A1	1	Yes	TLDEFTIIQNLQPQYQFR	C1R	Yes
B3KPC7	actin related protein 2/3 complex, subunit 5like	ARPC5L	1	No	CLPVCGKPVNPVEQR	C1R	No
P22352	glutathione peroxidase 3 (plasma)	GPX3	1	Yes	QRPPDLDTSSNAVDLLFFTDESGDSR	C1R	No
P49327	fatty acid synthase	FASN	1	No	LSDVTLVPVSCSELEK	DDAH2	Yes
B2R5H0	S100 calcium binding protein A11 (calgizzarin)	S100A11	2	No	IVEIGDENATLDGTDVLFTGR	DDAH2	Yes
B3KNL2	RuvBlike 2 (E. coli)	RUVBL2	1	No	VPATLQVLQTLPEENYQVLR	ARHGAP1	Yes
P13987	CD59 antigen p1820 (antigen identified by monoclonal antibodies 16.3A5, EJ16, EJ30, EL32 and G344)	CD59	1	No	FLLDHQGELFPSPDPSGL	ARHGAP1	Yes
P40306	proteasome (prosome, macropain) subunit, beta type, 10	PSMB10	1	No	WDDPYYDIAR	ARHGAP1	No
P42126	dodecenoylCoenzyme A delta isomerase (3,2 transenoylCoenzyme A isomerase)	DCI	1	No	NPEQEPIPIVLR	ARHGAP1	No
P62913	ribosomal protein L11	RPL11	1	No	FVEFFGPGVAQLSIADR	ACO1	Yes
A4D0U5	testis derived transcript (3 LIM domains)	TES	1	No	VILQDFTGVPAVVDFAAMR	ACO1	Yes
Q5VZ75	chemokine (CC motif) ligand 19	CCL19	1	No	SNLVGMGVIPLEYLPGENADALGLTGQER	ACO1	Yes
P16930	fumarylacetoacetate hydrolase (fumarylacetoacetase)	FAH	1	Yes	LFFWNSK	ACO1	No
P49189	aldehyde dehydrogenase 9 family, member A1	ALDH9A1	1	Yes	AFDICPLVK	C5	No
F8W9U3	abhydrolase domain containing 14B	ABHD14B	1	Yes	QCTMFYSTSNIK	C5	No
Q53GG5	PDZ and LIM domain 3	PDLIM3	1	Yes	GGSASTWLTAFALR	C5	Yes
P31949	protein S100-A11	S100A11	3	Yes	FQNSAILTIQPK	C5	No
B2R6V9	coagulation factor XIII, A1 polypeptide	F13A1	1	No	VFKDVFLEMNIPYSVVR	C5	Yes
O60664	mannose6phosphate receptor binding protein 1	M6PRBP1	1	Yes	FSDASYQSINIPVTQNMVPSSR	C5	Yes
Q7M4R4	tyrosine 3monooxygenase/tryptophan 5monooxygenase activation protein, epsilon polypeptide	YWHAE	1	Yes	SYFPESWLWEVHLVPR	C5	Yes
P08493	matrix Gla protein	MGP	1	No	GQWGTVCDNLWDLTDASVVCR	LGALS3BP	Yes
B4DTP2	hematopoietic cellspecific Lyn substrate 1	HCLS1	1	Yes	AAFGQGSGPIMLDEVQCTGTEASLADCK	LGALS3BP	Yes
A8K8K1	RNA terminal phosphate cyclase domain 1	RTCD1	1	No	SVAVYGQYGGQPCVGNAFETQSCEPTR	C7	Yes
O60664	mannose6phosphate receptor binding protein 1	M6PRBP1	1	No	SVAVYGQYGGQPCVGNAFETQSCEPTR	C7	Yes
Q9TNQ8	signal sequence receptor, alpha (transloconassociated protein alpha)	SSR1	1	No	MPYECGPSLDVCAQDER	C7	No
Q86UD1	OAF homolog (Drosophila)	OAF	1	No	MPYECGPSLDVCAQDER	C7	Yes
P13284	interferon, gammainducible protein 30	IFI30	1	Yes	DGFVQDEGTMFPVGK	C7	No
O14579	coatomer protein complex, subunit epsilon	COPE	1	No	DGFVQDEGTMFPVGK	C7	No
Q9BUP0	EF-hand domain-containing protein 1	EFHD1	1	Yes	SCVGETTESTQCEDEELEHLR	C7	Yes
P55209	nucleosome assembly protein 1like 1	NAP1L1	1	Yes	LLEPHCFPLSLVPTEFCPSPPALK	C7	Yes
Q96AE4	far upstream element (FUSE) binding protein 1	FUBP1	1	No	LWAHTFLQR	ITGA8	No
A8K9M4	apolipoprotein A-V	APOA5	1	No	IVAFENAFER	VDP	Yes
P16083	NAD(P)H dehydrogenase, quinone 2	NQO2	1	Yes	FDMIVPILEK	ILK	Yes
B2ZGL7	monoglyceride lipase	MGLL	2	Yes	SAVVEMLIMR	ILK	Yes
Q9H2A7	chemokine (CXC motif) ligand 16	CXCL16	1	Yes	MYAPAWVAPEALQK	ILK	Yes
B3KNG9	importin 7	IPO7	2	Yes	FSFQCPGR	ILK	No
P42025	ARP1 actinrelated protein 1 homolog B, centractin beta (yeast)	ACTR1B	1	No	GMAFLHTLEPLIPR	ILK	Yes
Q5W0A3	integral membrane protein 2B	ITM2B	1	Yes	EGYAWAEDKEHCEEYGR	HSPC117	No
Q9UI30	hypothetical protein HSPC152	HSPC152	1	No	ENELTYYCCK	CD59	No
B2R5M9	procollagenlysine 1, 2oxoglutarate 5dioxygenase 1	PLOD1	1	No	TIQAEFQCSPGQIVK	NOV	No
P49588	alanyltRNA synthetase	AARS	1	No	FSGSGSGADFTLTISR	IGKV3-20	No
P12724	ribonuclease, RNase A family, 3 (eosinophil cationic protein)	RNASE3	2	Yes	ZIVLTZSPGTLSLSPGZR	IGKV3-20	Yes
P17987	tcomplex 1	TCP1	1	No	AFLTLAEDILR	RAB10	Yes
Q59EW3	RAB18, member RAS oncogene family	RAB18	1	No	TFGQGTK	IGKJ1	No
Q13425	syntrophin, beta 2 (dystrophinassociated protein A1, 59kDa, basic component 2)	SNTB2	1	Yes	DIQMTQSPSTLSVSVGDR	IGKV1-33	Yes
P16035	TIMP metallopeptidase inhibitor 2	TIMP2	1	No	GPDGLTAFEATDNQAIK	MTPN	Yes
B3KWG6	RAN binding protein 5	RANBP5	1	No	AQLSVVDPDSAPGEIEYEVQR	CSPG4	No
P17987	tcomplex 1	TCP1	1	Yes	ALDLPSSGEGLAFFTFPNIASATK	HMOX1	Yes
B4DFW6	cytidylate kinase	CMPK	1	Yes	AALEQDLAFWYGPR	HMOX1	Yes
Q969M7	neural precursor cell expressed, developmentally downregulated 8	NEDD8	1	No	MSSFGDFVALSDVCDVPTAK	ATIC	No
P13804	electron transfer flavoprotein subunit alpha, mitochondrial	ETFA	1	No	ANYWWLR	ATIC	Yes
O43681	arsA arsenite transporter, ATPbinding, homolog 1 (bacterial)	ASNA1	1	No	VCMVYDLYK	ATIC	No
Q9Y646	plasma glutamate carboxypeptidase	PGCP	1	No	TVASPGVTVEEAVEQIDIGGVTLLR	ATIC	No
P62910	60S ribosomal protein L32	RPL32	1	No	DVSELTGFPEMLGGR	ATIC	No
A2BDK6	microtubule-associated protein 1B	MAP1B	1	No	LDFNLIR	ATIC	No
Q96GD0	pyridoxal (pyridoxine, vitamin B6) phosphatase	PDXP	1	No	GVSYLLMGQVEENR	PCOLCE	No
B4DND6	G protein pathway suppressor 1	GPS1	1	Yes	GFLLWYSGR	PCOLCE	Yes
Q6ZP45	apolipoprotein E precursor	APOE	1	Yes	VFDLELHPACR	PCOLCE	No
P26641	elongation factor 1-gamma	EEF1G	1	No	YDSVSVFNGAVSDDSR	PCOLCE	No
Q9Y6C9	mitochondrial carrier homolog 2 (C. elegans)	MTCH2	1	No	YDALEVFAGSGTSGQR	PCOLCE	No
P18077	ribosomal protein L35a	RPL35A	1	No	LMELIR	EIF2B2	Yes
B3KQ18	mannosyl (alpha1,3)glycoprotein beta1,2Nacetylglucosaminyltransferase	MGAT1	1	Yes	AGYIIPLQGPGLTTTESR	GAA	Yes
B4DPC7	serpin peptidase inhibitor, clade A (alpha1 antiproteinase, antitrypsin), member 5	SERPINA5	1	Yes	WTQLGAFYPFMR	GAA	Yes
Q53HU8	vimentin	VIM	1	Yes	DSQYEMDSEFEGELADDLAGFYR	ANPEP	No
Q7Z6J4	FYVE, RhoGEF and PH domain containing 2	FGD2	1	No	TLVLLMGK	PFN1	Yes
Q9BUT1	dehydrogenase/reductase (SDR family) member 6	DHRS6	1	No	STGGAPTFNVTVTK	PFN1	Yes
P12259	coagulation factor V (proaccelerin, labile factor)	F5	1	No	SSFYVNGLTLGGQK	PFN1	Yes
P49247	ribose 5phosphate isomerase A (ribose 5phosphate epimerase)	RPIA	2	Yes	SSFYVNGLTLGGQK	PFN1	No
P49720	proteasome (prosome, macropain) subunit, beta type, 3	PSMB3	1	Yes	TFVNITPAEVGVLVGK	PFN1	Yes
Q16891	inner membrane protein, mitochondrial (mitofilin)	IMMT	1	Yes	TFVNITPAEVGVLVGKDR	PFN1	No
P01613	Immunoglobulin kappa variable 1D-33	IGKV1D-33	1	Yes	EGVHGGLINK	PFN1	Yes
Q9Y5J2	dynamin 1like	DNM1L	1	No	DSPSVWAAVPGK	PFN1	No
B4DMH3	coronin, actin binding protein, 1C	CORO1C	1	No	DSLLQDGEFSMDLR	PFN1	No
O95865	dimethylarginine dimethylaminohydrolase 2	DDAH2	1	Yes	DSLLQDGEFSMDLR	PFN1	Yes
B4DN28	integrin, alpha 8	ITGA8	1	No	ENIVEAIIHSPELIR	IPO7	Yes
Q969G5	protein kinase C, delta binding protein	PRKCDBP	1	No	GIDQCIPLFVEAALER	IPO7	Yes
Q16769	glutaminylpeptide cyclotransferase (glutaminyl cyclase)	QPCT	1	No	ACLIFFDEIDAIGGAR	PSMC2	No
A8K766	electrontransferflavoprotein, beta polypeptide	ETFB	1	No	FVVDLSDQVAPTDIEEGMR	PSMC2	Yes
P80748	Ig lambda chain V-III region LOI	IGLV3-21	1	Yes	TMLELINQLDGFDPR	PSMC2	No
Q12765	secernin 1	SCRN1	1	No	NSWGEPWGER	CTSZ	Yes
Q9Y367	SERPINE1 mRNA binding protein 1	SERBP1	1	No	ILMLGLDAAGK	ARF6	No
Q9Y508	zinc finger protein 313	ZNF313	1	No	FNVWDVGGQDK	ARF6	No
Q68CR8	protein phosphatase 2A, regulatory subunit B' (PR 53)	PPP2R4	1	Yes	GDNVAVIGEIDEETDSALDLGNIR	LSM8	No
Q9Y681	sarcolemma associated protein	SLMAP	1	No	EAPAEGEAAEPGSPTAAEGEAASAASSTSSPK	MARCKS	Yes
P01825	Ig heavy chain V-II region NEWM	IGHV4-59	1	Yes	EQSILELGSLLAK	PSMD11	Yes
O00483	NADH dehydrogenase (ubiquinone) 1 alpha subcomplex, 4, 9kDa	NDUFA4	1	No	VTPPEGYEVVTVFPK	PDLIM1	Yes
A8KAK1	UDPglucose ceramide glucosyltransferaselike 1	UGCGL1	1	No	LQTTDNLLPMSPEEFDEVSR	STAT1	No
P01768	Immunoglobulin heavy variable 3-30	IGHV3-30	1	No	TLQALEFHTVPFQLLAR	LGALS3BP	No
P04220	Ig mu heavy chain disease protein	IGHM	1	No	AVDTWSWGER	LGALS3BP	No
B1AKZ3	phosphoprotein enriched in astrocytes 15	PEA15	1	No	ELSEALGQIFDSQR	LGALS3BP	Yes
Q5T8Q9	glutathione S-transferase Mu 1	GSTM1	1	No	QVEGMEDWK	AZGP1	No
Q969G5	protein kinase C, delta binding protein	PRKCDBP	1	Yes	HVEDVPAFQALGSLNDLQFFR	AZGP1	Yes
Q05D08	quinone oxidoreductase	CRYZ	1	No	EIPAWVPFDPAAQITK	AZGP1	Yes
P49770	eukaryotic translation initiation factor 2B, subunit 2 beta, 39kDa	EIF2B2	1	Yes	AYLEEECPATLR	AZGP1	No
B2R8K8	NIMA (never in mitosis gene a)related kinase 7	NEK7	1	No	CELLYEGPPDDEAAMGIK	EEF2	No
P02763	orosomucoid 1	ORM1	1	Yes	EGIPALDNFLDKL	EEF2	Yes
Q969X5	endoplasmic reticulum-golgi intermediate compartment (ERGIC) 1	ERGIC1	1	Yes	QFAEMYVAK	EEF2	No
P26022	pentraxin-related gene, rapidly induced by IL1 beta	PTX3	1	No	ALLELQLEPEELYQTFQR	EEF2	Yes
B3KQ72	proapoptotic caspase adaptor protein	PACAP	1	No	AYLPVNESFGFTADLR	EEF2	Yes
Q13643	four and a half LIM domains 3	FHL3	1	No	FYAFGR	EEF2	No
B4DN39	chaperonin containing TCP1, subunit 6A (zeta 1)	CCT6A	1	No	CLYASVLTAQPR	EEF2	Yes
Q9Y2Q3	glutathione Stransferase kappa 1	GSTK1	1	No	VFSGLVSTGLK	EEF2	Yes
Q9NQ79	cartilage acidic protein 1	CRTAC1	1	No	ETVSEESNVLCLSK	EEF2	Yes
P21283	ATPase, H+ transporting, lysosomal 42kDa, V1 subunit C1	ATP6V1C1	1	No	IMYLSEAYFR	SQRDL	Yes
O14498	immunoglobulin superfamily containing leucinerich repeat	ISLR	1	No	EGNAIFTFPNTPVK	SQRDL	No
A8K3S1	glucosamine-6-phosphate isomerase	GNPDA1	1	Yes	VILAEFDYK	SQRDL	Yes
B4DP22	serine carboxypeptidase 1	SCPEP1	1	No	GYWGGPAFLR	SQRDL	Yes
B3KW67	actin, gamma 2, smooth muscle, enteric	ACTG2	1	Yes	ISMPDVDFNLK	AHNAK	No
P04206	Ig kappa chain V-III region GOL	IGKV3-20	1	Yes	VDIDVPDVNIEGPDAK	AHNAK	Yes
Q86WV6	transmembrane protein 173	TMEM173	1	Yes	GPSLDIDTPDVNIEGPEGK	AHNAK	Yes
P27635	60S ribosomal protein L10	RPL10	1	No	LNVGAPDVTLR	AHNAK	No
P27695	APEX nuclease (multifunctional DNA repair enzyme) 1	APEX1	1	No	VDVSAPDVEMQGPDWNLK	AHNAK	Yes
					VDVDVPDVNIEGPDAK	AHNAK	Yes
					GEGPEFDVNLSK	AHNAK	No
					VDIDAPDVDVHGPDWHLK	AHNAK	No
					VDIEAPDVSLEGPEGK	AHNAK	No
					AEAPLPSPK	AHNAK	No
					AEASIQAGAGDGEWEESEVK	AHNAK	No
					IEGEMQVPDVDIR	AHNAK	Yes
					ISMPDIDLNLK	AHNAK	No
					ADIDVSGPSVDTDAPDLDIEGPEGK	AHNAK	Yes
					DDGVFVQEVTQNSPAAR	AHNAK	Yes
					VDVEVPDVSLEGPEGK	AHNAK	Yes
					APDVEGQGLDWSLK	AHNAK	No
					VGVEVPDVNIEGPEGK	AHNAK	Yes
					VDIEGPDVNIEGPEGK	AHNAK	Yes
					AEGPEVDVNLPK	AHNAK	No
					VDIDVPDVDVQGPDWHLK	AHNAK	Yes
					IDVTAPDVSIEEPEGK	AHNAK	No
					LEGDLTGPSVGVEVPDVELECPDAK	AHNAK	No
					LVLLGESAVGK	RAB5C	No
					GAQAAIVVYDITNTDTFAR	RAB5C	Yes
					QASPNIVIALAGNK	RAB5C	No
					FEIWDTAGQER	RAB5C	Yes
					TAMNVNEIFMAIAK	RAB5C	Yes
					CESAPGCGVWQRPVIDNPNYK	CANX	No
					KIPNPDFFEDLEPFR	CANX	Yes
					IVDDWANDGWGLK	CANX	Yes
					TPELNLDQFHDK	CANX	No
					ASLEDLGWADWVLSPR	GDF15	No
					ASVDELFAEIVR	RAP2B	Yes
					EEIQSSISGVTAAYNR	IQGAP1	Yes
					IFYPETTDIYDR	IQGAP1	Yes
					LEGVLAEVAQHYQDTLIR	IQGAP1	Yes
					ILAIGLINEALDEGDAQK	IQGAP1	No
					QSGQTDPLQKEELQSGVDAANSAAQQYQR	IQGAP1	No
					EQLWLANEGLITR	IQGAP1	Yes
					WMEACLGEDLPPTTELEEGLR	IQGAP1	No
					EELQSGVDAANSAAQQYQR	IQGAP1	No
					LVLLFSGK	PMVK	No
					NMEVFFPK	SERPINA10	No
					YFDTECVPMNFR	SERPINA10	No
					IFSPFADLSELSATGR	SERPINA10	Yes
					TFYEPGEEITYSCKPGYVSR	APOH	Yes
					CTEEGKWSPELPVCAPIICPPPSIPTFATLR	APOH	No
					VCPFAGILENGAVR	APOH	Yes
					VCPFAGILENGAVR	APOH	Yes
					KCSYTEDAQCIDGTIEVPK	APOH	No
					ATFGCHDGYSLDGPEEIECTK	APOH	No
					KFICPLTGLWPINTLK	APOH	Yes
					FICPLTGLWPINTLK	APOH	Yes
					YTTFEYPNTISFSCNTGFYLNGADSAK	APOH	No
					CPFPSRPDNGFVNYPAKPTLYYK	APOH	No
					ATVVYQGER	APOH	Yes
					CSYTEDAQCIDGTIEVPK	APOH	Yes
					TCPKPDDLPFSTVVPLK	APOH	No
					WSPELPVCAPIICPPPSIPTFATLR	APOH	Yes
					ALAVGGLGSIIR	ARPC5L	No
					LIAYQEPADDSSFSLSQEVLR	TMEM173	Yes
					GSQYWR	VTN	Yes
					AVRPGYPK	VTN	Yes
					CTEGFNVDKK	VTN	No
					CTEGFNVDKK	VTN	No
					VDTVDPPYPR	VTN	Yes
					NGSLFAFR	VTN	No
					GQYCYELDEKAVRPGYPK	VTN	No
					DVWGIEGPIDAAFTR	VTN	Yes
					RVDTVDPPYPR	VTN	Yes
					FEDGVLDPDYPR	VTN	Yes
					DWHGVPGQVDAAMAGR	VTN	Yes
					DWHGVPGQVDAAMAGR	VTN	Yes
					CQCDELCSYYQSCCTDYTAECKPQVTR	VTN	Yes
					CQCDELCSYYQSCCTDYTAECKPQVTR	VTN	Yes
					GQYCYELDEK	VTN	Yes
					MDWLVPATCEPIQSVFFFSGDKYYR	VTN	Yes
					SIAQYWLGCPAPGHL	VTN	Yes
					MDWLVPATCEPIQSVFFFSGDK	VTN	Yes
					MDWLVPATCEPIQSVFFFSGDK	VTN	Yes
					FQETFEDVFSDR	ACP5	Yes
					LLEMEEQAAFLVGSATPR	AOC3	Yes
					EALAIVFFGR	AOC3	Yes
					DAFCVFEQNQGLPLR	AOC3	Yes
					KLLEMEEQAAFLVGSATPR	AOC3	Yes
					SPVPPGPAPPLQFYPQGPR	AOC3	Yes
					RPVLFQEYLDIDQMIFNR	AOC3	Yes
					QIFEPGLGMEHCDTLNVSLQMGSNK	CNN1	No
					DGIILCEFINK	CNN1	Yes
					GPAYGLSAEVK	CNN1	Yes
					VNVGVK	CNN1	Yes
					GMTVYGLPR	CNN1	Yes
					NIIGLQMGTNK	CNN1	Yes
					IGNNFMDGLK	CNN1	Yes
					IGNNFMDGLK	CNN1	No
					IGNNFMDGLK	CNN1	Yes
					EWIEGVTGR	CNN1	Yes
					LGTDQPLDQATISLQMGTNK	CNN1	No
					LGTDQPLDQATISLQMGTNK	CNN1	Yes
					APVPTGEVYFADSFDR	CANX	No
					MLSPEQTVIFR	LOH11CR2A	No
					FVLPAVLNPR	LOH11CR2A	No
					HGIVEDWDLMER	ACTR3	Yes
					TLTGTVIDSGDGVTHVIPVAEGYVIGSCIK	ACTR3	Yes
					LGYAGNTEPQFIIPSCIAIK	ACTR3	No
					GVDDLDFFIGDEAIEKPTYATK	ACTR3	No
					EFSIDVGYER	ACTR3	Yes
					DITYFIQQLLR	ACTR3	Yes
					AEPEDHYFLLTEPPLNTPENR	ACTR3	Yes
					FMEQVIFK	ACTR3	No
					CLCPEGFSLSSSGR	FBN1	Yes
					TNDDQTMCLDINECER	FBN1	No
					GEGWGDPCELCPTEPDEAFR	FBN1	Yes
					NLIGTYMCICGPGYQR	FBN1	Yes
					EIPGVCENGVCINMVGSFR	FBN1	Yes
					EIPGVCENGVCINMVGSFR	FBN1	Yes
					TCVDINECLLEPR	FBN1	Yes
					ACEDIDECSLPNICVFGTCHNLPGLFR	FBN1	No
					CECPVGFFYNDK	FBN1	Yes
					LLVCEDIDECQNGPVCQR	FBN1	Yes
					CICPPGYSLQNEK	FBN1	Yes
					CICKPGFQLASDGR	FBN1	No
					CICKPGFQLASDGR	FBN1	Yes
					AWGHPCEMCPAQPHPCR	FBN1	No
					SCTDIDECEDNPNICDGGQCTNIPGEYR	FBN1	Yes
					YEDEECTLPIAGR	FBN1	Yes
					GWGPHCEICPFQGTVAFK	FBN1	No
					GQCIKPLFGAVTK	FBN1	No
					CEDIDECSTIPGICEGGECTNTVSSYFCK	FBN1	No
					GTQCEDIDECEVFPGVCK	FBN1	Yes
					MDACCCSVGAAWGTEECEECPMR	FBN1	Yes
					CECFPGLAVGLDGR	FBN1	Yes
					CSCSPGWIGDGIK	FBN1	Yes
					TCVDVNECDLNPNICLSGTCENTK	FBN1	Yes
					SQCCSSLGAAWGSPCTLCQVDPICGK	FBN1	Yes
					EGYCFTEVLQNMCQIGSSNR	FBN1	Yes
					NTPEYEELCPR	FBN1	No
					CWSPGVTVAPEMCPIR	FBN1	Yes
					CECDMGFVPSADGK	FBN1	Yes
					GTCWQTVIDGR	FBN1	No
					CLCYDGFMASEDMK	FBN1	No
					CLCYDGFMASEDMK	FBN1	No
					EIQAQNFFSSFTLMK	NAGK	Yes
					IVFDSIDNLEAAPHDIGYVK	NAGK	No
					LGILTHLYR	NAGK	No
					GLIPSSPQNEPTASVPPESDVYR	PDLIM3	Yes
					LSGGIDFNQPLVITR	PDLIM3	Yes
					QVVSASYNSPIGLYSTSNIQDALHGQLR	PDLIM3	No
					PQTVILPGPAPWGFR	PDLIM3	Yes
					INLESEPQEFKPIGTAHNR	PDLIM3	No
					APVAGTCYQAEWDDYVPK	PBP	Yes
					YVWLVYEQDRPLK	PBP	Yes
					LYTLVLTDPDAPSR	PBP	Yes
					GNDISSGTVLSDYVGSGPPK	PBP	Yes
					ESTGAQVQVAGDMLPNSTER	PCBP2	No
					LVVPATQCGSLIGK	PCBP1	No
					VMTIPYQPMPASSPVICAGGQDR	PCBP1	Yes
					AITIAGVPQSVTECVK	PCBP1	No
					FASQQGMTAYGTR	CNN1	No
					YWQQVIDMNDYQR	UGDH	No
					IAILGFAFK	UGDH	Yes
					LAANAFLAQR	UGDH	No
					ASVGFGGSCFQK	UGDH	No
					DVLNLVYLCEALNLPEVAR	UGDH	No
					AVQALCAVYEHWVPR	UGDH	No
					ILVTLLHTLER	ACAT2	Yes
					ATVAPEDVSEVIFGHVLAAGCGQNPVR	ACAT2	Yes
					ITDVALDFWR	TOR1A	No
					LVSGWVKPIIIGR	IDH1	No
					SDYLNTFEFMDK	IDH1	Yes
					LIFPYVELDLHSYDLGIENR	IDH1	No
					IIWELIK	IDH1	No
					GQETSTNPIASIFAWTR	IDH1	Yes
					LIDDMVAQAMK	IDH1	Yes
					GWPLYLSTK	IDH1	No
					LVQGFMPHFFR	SERPINE1	Yes
					WVTYFNKPDIDAWELR	COX5A	No
					GLVQALGLSNFNSR	AKR1A1	No
					VFDFTFSPEEMK	AKR1A1	Yes
					YIVPMLTVDGK	AKR1A1	No
					ASEWVQQVSGLMDGK	AARS	No
					VVAQGVGIPEDSIFTMADR	AMBP	Yes
					VVAQGVGIPEDSIFTMADR	AMBP	Yes
					VVAQGVGIPEDSIFTMADRGECVPGEQEPEPILIPR	AMBP	No
					ETLLQDFR	AMBP	Yes
					MTVSTLVLGEGATEAEISMTSTR	AMBP	Yes
					EYCGVPGDGDEELLR	AMBP	Yes
					KEDSCQLGYSAGPCMGMTSR	AMBP	No
					GECVPGEQEPEPILIPR	AMBP	Yes
					AFIQLWAFDAVK	AMBP	Yes
					WYNLAIGSTCPWLK	AMBP	Yes
					AAGVNVEPFWPGLFAK	RPLP1	Yes
					QVIQQNPALLPALLQQLGQENPQLLQQISR	RAD23A	Yes
					VVPSASTTFDNFLR	ADAMDEC1	Yes
					CPSGSCVMNQYLSSK	ADAMDEC1	No
					GYADIVQLLLAK	OSTF1	No
					NADMSEDMQQDAVDCATQAMEK	DYNLL2	Yes
					SIIGMGTGAGAYILTR	NDRG1	Yes
					IIVLGLLPR	PAFAH1B2	Yes
					YIPPCLDSELTEFPLR	SPARC	Yes
					TFSEWLESVK	C6	No
					TLNICEVGTIR	C6	No
					ESCGYDTCYDWEK	C6	Yes
					GEVLDNSFTGGICK	C6	Yes
					IGESIELTCPK	C6	No
					TECIKPVVQEVLTITPFQR	C6	Yes
					SEYGAALAWEK	C6	No
					SVLRPSQFGGQPCTEPLVAFQPCIPSK	C6	Yes
					ENPAVIDFELAPIVDLVR	C6	Yes
					GFVVAGPSR	C6	No
					FSFCCSPEPEAEAEAAAGPGPCER	SQSTM1	Yes
					YAMVYGYNAAYNR	MGP	No
					WIDFVR	SSB	No
					EIPVLNELPVPMVAR	CPXM2	Yes
					ELGCGAASGTPSGILYEPPAEK	CD5L	Yes
					HQNQWYTVCQTGWSLR	CD5L	No
					NTCNHDEDTWVECEDPFDLR	CD5L	No
					GQWGTVCDDGWDIK	CD5L	Yes
					IITLTGPTNAIFK	PCBP1	No
					QICLVMLETLSQSPQGR	PCBP1	Yes
					LALETALMYGAK	F13A1	No
					AVPPNNSNAAEDDLPTVELQGVVPR	F13A1	Yes
					ALPAVQQNNLDEDLIR	UBE1	No
					ALPAVQQNNLDEDLIR	UBE1	Yes
					YDGQVAVFGSDLQEK	UBE1	No
					QFLFRPWDVTK	UBE1	Yes
					NFPNAIEHTLQWAR	UBE1	No
					VLGPYTFSICDTSNFSDYIR	UBE1	No
					SLVASLAEPDFVVTDFAK	UBE1	Yes
					ALVLELCCNDESGEDVEVPYVR	UBE1	No
					LAGTQPLEVLEAVQR	UBE1	Yes
					AAVATFLQSVQVPEFTPK	UBE1	No
					LQTSSVLVSGLR	UBE1	No
					AVLDALLEGK	MAP1B	No
					SPDEEDYDYESYEK	MAP1B	No
					SDVLETVVLINPSDEAVSTEVR	MAP1B	No
					SWDTNLIECNLDQELK	MAP1B	No
					SVNFSLTPNEIK	MAP1B	Yes
					AAEAGGAEEQYGFLTTPTK	MAP1B	Yes
					GSLGGGFSSGGFSGGSFSR	KRT10	Yes
					YCVQLSQIQAQISALEEQLQQIR	KRT10	No
					QSLEASLAETEGR	KRT10	No
					NVSTGDVNVEMNAAPGVDLTQLLNNMR	KRT10	No
					DAEAWFNEK	KRT10	No
					QGQYSPMAIEEQVAVIYAGVR	ATP5A1	No
					EVAAFAQFGSDLDAATQQLLSR	ATP5A1	Yes
					GMSLNLEPDNVGVVVFGNDK	ATP5A1	Yes
					TGAIVDVPVGEELLGR	ATP5A1	Yes
					ILGADTSVDLEETGR	ATP5A1	Yes
					TGTAEMSSILEER	ATP5A1	No
					WALGQVFR	MGAT1	Yes
					AFWDDWMR	MGAT1	Yes
					IQNILTEEPK	PON1	Yes
					ILLMDLNEEDPTVLELGITGSK	PON1	Yes
					VVAEGFDFANGINISPDGK	PON1	Yes
					IFFYDSENPPASEVLR	PON1	Yes
					LLIGTVFHK	PON1	No
					YVYIAELLAHK	PON1	Yes
					VTQVYAENGTVLQGSTVASVYK	PON1	No
					EVQPVELPNCNLVK	PON1	No
					EVQPVELPNCNLVK	PON1	Yes
					DLDEDEILGALTEEELR	TMOD1	No
					VLTPPMGTVMDVLK	TGFBI	Yes
					GDELADSALEIFK	TGFBI	Yes
					AAVAASGLNTMLEGNGQYTLLAPTNEAFEK	TGFBI	No
					AAVAASGLNTMLEGNGQYTLLAPTNEAFEK	TGFBI	No
					YHIGDEILVSGGIGALVR	TGFBI	No
					DILATNGVIHYIDELLIPDSAK	TGFBI	No
					LTLLAPLNSVFK	TGFBI	Yes
					LTLLAPLNSVFK	TGFBI	Yes
					EGVYTVFAPTNEAFR	TGFBI	Yes
					EGVYTVFAPTNEAFR	TGFBI	Yes
					FSMLVAAIQSAGLTETLNR	TGFBI	No
					FSMLVAAIQSAGLTETLNR	TGFBI	No
					YGTLFTMDR	TGFBI	No
					TLFELAAESDVSTAIDLFR	TGFBI	Yes
					ILGDPEALR	TGFBI	No
					ILGDPEALRDLLNNHILK	TGFBI	No
					SPYQLVLQHSR	TGFBI	No
					STVISYECCPGYEK	TGFBI	Yes
					VISTITNNIQQIIEIEDTFETLR	TGFBI	No
					VISTITNNIQQIIEIEDTFETLR	TGFBI	No
					FNTFIHEDIWNIR	RNASE4	No
					QQVEGTAQEAVSAAGAAAQQVVDQATEAGQK	C10orf116	Yes
					FQDNFEFVQWFK	MAPRE1	Yes
					NIELICQENEGENDPVLQR	MAPRE1	Yes
					VIGNMGQTMEQLTPELK	APOB	No
					FFGEGTK	APOB	No
					VPLLLSEPINIIDALEMR	APOB	Yes
					ALYWVNGQVPDGVSK	APOB	No
					AEPLAFTFSHDYK	APOB	No
					NIQEYLSILTDPDGK	APOB	No
					TLADLTLLDSPIK	APOB	No
					VNWEEEAASGLLTSLK	APOB	Yes
					DAVEKPQEFTIVAFVK	APOB	No
					SEYQADYESLR	APOB	No
					CVQSTKPSLMIQK	APOB	No
					HINIDQFVR	APOB	No
					TLQGIPQMIGEVIR	APOB	Yes
					TLQGIPQMIGEVIR	APOB	Yes
					IEFEWNTGTNVDTK	APOB	No
					EVYGFNPEGK	APOB	Yes
					LPQQANDYLNSFNWER	APOB	No
					LPQQANDYLNSFNWER	APOB	No
					LPQQANDYLNSFNWER	APOB	Yes
					LPQQANDYLNSFNWER	APOB	No
					NQDVHSINLPFFETLQEYFER	APOB	Yes
					KYTYNYEAESSSGVPGTADSR	APOB	No
					VPSYTLILPSLELPVLHVPR	APOB	Yes
					SVSLPSLDPASAK	APOB	No
					GMTRPLSTLISSSQSCQYTLDAK	APOB	No
					LSLESLTSYFSIESSTK	APOB	No
					TILGTMPAFEVSLQALQK	APOB	Yes
					YDKNQDVHSINLPFFETLQEYFER	APOB	No
					FSVPAGIVIPSFQALTAR	APOB	Yes
					VSALLTPAEQTGTWK	APOB	Yes
					ITLPDFR	APOB	No
					LELELRPTGEIEQYSVSATYELQR	APOB	Yes
					MTSNFPVDLSDYPK	APOB	No
					AVSMPSFSILGSDVR	APOB	No
					AVSMPSFSILGSDVR	APOB	No
					NLQNNAEWVYQGAIR	APOB	No
					NLQNNAEWVYQGAIR	APOB	Yes
					GIISALLVPPETEEAK	APOB	No
					QGFFPDSVNK	APOB	Yes
					EIFNMAR	APOB	No
					ITENDIQIALDDAK	APOB	Yes
					NPNGYSFSIPVK	APOB	No
					IAELSATAQEIIK	APOB	No
					YENYELTLK	APOB	No
					SGSSTASWIQNVDTK	APOB	No
					NLTDFAEQYSIQDWAK	APOB	No
					EYSGTIASEANTYLNSK	APOB	No
					EYSGTIASEANTYLNSK	APOB	No
					EELCTMFIR	APOB	Yes
					FQFPGKPGIYTR	APOB	No
					IADFELPTIIVPEQTIEIPSIK	APOB	Yes
					IVQILPWEQNEQVK	APOB	Yes
					ATGVLYDYVNK	APOB	No
					ALVEQGFTVPEIK	APOB	Yes
					AALTELSLGSAYQAMILGVDSK	APOB	No
					LQDFSDQLSDYYEK	APOB	Yes
					YEDGTLSLTSTSDLQSGIIK	APOB	No
					SLWDFLK	APOB	Yes
					LIVAMSSWLQK	APOB	Yes
					GISTSAASPAVGTVGMDMDEDDDFSK	APOB	No
					ATFQTPDFIVPLTDLR	APOB	Yes
					LAAYLMLMR	APOB	Yes
					LAAYLMLMR	APOB	No
					LAAYLMLMR	APOB	No
					LAAYLMLMR	APOB	No
					GCPAALPLSNLYETLGVVGSTTTQLYTDR	TGFBI	Yes
					GVTFNVTTVDTK	CLIC1	Yes
					LFMVLWLK	CLIC1	Yes
					EEFASTCPDDEEIELAYEQVAK	CLIC1	Yes
					LAALNPESNTAGLDIFAK	CLIC1	Yes
					GFTIPEAFR	CLIC1	Yes
					VLDNYLTSPLPEEVDETSAEDEGVSQR	CLIC1	Yes
					LVEWIIVQCGPDVGRPDR	TAGLN	Yes
					EFTESQLQEGK	TAGLN	Yes
					KYDEELEER	TAGLN	Yes
					TLMALGSLAVTK	TAGLN	Yes
					AAEDYGVIK	TAGLN	Yes
					QMEQVAQFLK	TAGLN	Yes
					QMEQVAQFLK	TAGLN	Yes
					LVNSLYPDGSKPVKVPENPPSMVFK	TAGLN	Yes
					TDMFQTVDLFEGK	TAGLN	Yes
					TDMFQTVDLFEGK	TAGLN	Yes
					GDPNWFMK	TAGLN	Yes
					GDPNWFMK	TAGLN	No
					VPENPPSMVFK	TAGLN	Yes
					VPENPPSMVFK	TAGLN	No
					LWAYLTIQELLAK	ITIH1	No
					EVAFDLEIPK	ITIH1	Yes
					VTFQLTYEEVLK	ITIH1	No
					QLVHHFEIDVDIFEPQGISK	ITIH1	No
					GSLVQASEANLQAAQDFVR	ITIH1	Yes
					GFSLDEATNLNGGLLR	ITIH1	Yes
					GFSLDEATNLNGGLLR	ITIH1	No
					FAHYVVTSQVVNTANEAR	ITIH1	No
					QAVDTAVDGVFIR	ITIH1	Yes
					GPCVSENEIGTGGTCQWK	SEC23A	No
					SGYQDMPEYENFR	SEC23A	No
					IDMNLTDLLGELQR	SEC23A	Yes
					SYIEGYVPSQADVAVFEAVSSPPPADLCHALR	EEF1B2	Yes
					SIQADGLVWGSSK	EEF1B2	No
					QGTWGGDWPEALAISQR	FCGRT	No
					LFLEAFK	FCGRT	No
					YINENLIVNTDELGR	TCP1	No
					EQLAIAEFAR	TCP1	Yes
					WDQLTLSQR	TIMP3	Yes
					YQYLLTGR	TIMP3	No
					LEVNKYQYLLTGR	TIMP3	Yes
					EGPFGTLVYTIK	TIMP3	Yes
					MYTGLCNFVER	TIMP3	Yes
					NECLWTDMLSNFGYPGYQSK	TIMP3	Yes
					SCYYLPCFVTSK	TIMP3	Yes
					ILLANFLAQTEALMR	GPI	No
					FAAYFQQGDMESNGK	GPI	No
					TFTTQETITNAETAK	GPI	No
					MIPCDFLIPVQTQHPIR	GPI	Yes
					EPAAEIEALLGMDLVR	SCRN1	No
					VECTYISIDQVPR	SCRN1	No
					FGFPEGSVELYAEK	RPS3	Yes
					GLCAIAQAESLR	RPS3	Yes
					GGKPEPPAMPQPVPTA	RPS3	No
					GGKPEPPAMPQPVPTA	RPS3	Yes
					FVADGIFK	RPS3	No
					AELNEFLTR	RPS3	No
					IPESGGDNSVFDIFELTGAAR	THBS1	Yes
					IEDANLIPPVPDDKFQDLVDAVR	THBS1	Yes
					FVFGTTPEDILR	THBS1	Yes
					GFLLLASLR	THBS1	Yes
					MENAELDVPIQSVFTR	THBS1	No
					MENAELDVPIQSVFTR	THBS1	No
					MENAELDVPIQSVFTR	THBS1	Yes
					DTDMDGVGDQCDNCPLEHNPDQLDSDSDR	THBS1	No
					CENTDPGYNCLPCPPR	THBS1	No
					EFTPPVQAAYQK	HBB	Yes
					LLGNVLVCVLAHHFGKEFTPPVQAAYQK	HBB	Yes
					ASQSVSSNLAWYQQKPGQAPR	IGKV3-15	Yes
					EIVMTQSPVTLSVSPGER	IGKV3-15	No
					APNLLIYAASTLQSGVPSR	IGKC	No
					EVQLVETGGGLIQPGGSLR	IGHV3-53	No
					IGQDGISTSATTNLK	APOB	No
					TQFNNNEYSQDLDAYNTK	APOB	Yes
					ESQLPTVMDFR	APOB	No
					IPSVQINFK	APOB	No
					FIIPSPK	APOB	No
					IEIPLPFGGK	APOB	Yes
					LIDVISMYR	APOB	Yes
					GFEPTLEALFGK	APOB	Yes
					HSITNPLAVLCEFISQSIK	APOB	Yes
					IDDIWNLEVK	APOB	Yes
					VELEVPQLCSFILK	APOB	Yes
					VLLDQLGTTISFER	APOB	Yes
					TGISPLALIK	APOB	Yes
					LALWGEHTGQLYSK	APOB	No
					QSMTLSSEVQIPDFDVDLGTILR	APOB	No
					QSMTLSSEVQIPDFDVDLGTILR	APOB	Yes
					SADFTNFDPR	CA2	No
					VVDVLDSIK	CA2	No
					LNFNGEGEPEELMVDNWRPAQPLK	CA2	No
					AVQQPDGLAVLGIFLK	CA2	Yes
					KLAQQYYLVYQEPIPTAQLVQR	PSMA2	Yes
					LAQQYYLVYQEPIPTAQLVQR	PSMA2	No
					ESFEGQMTEDNIEVGICNEAGFR	PSMA2	Yes
					YNEDLELEDAIHTAILTLK	PSMA2	Yes
					TLEGPVPLEVIVIDQNDNRPIFR	CDH13	Yes
					SIVVSPILIPENQR	CDH13	Yes
					AVCVEAGMIALR	PSMC3	No
					VDILDPALLR	PSMC3	Yes
					QTYFLPVIGLVDAEK	PSMC3	No
					DSYLILETLPTEYDSR	PSMC3	Yes
					AQLGGPEAAK	HSPB1	No
					QLSSGVSEIR	HSPB1	No
					LATQSNEITIPVTFESR	HSPB1	No
					LATQSNEITIPVTFESR	HSPB1	Yes
					GPSWDPFRDWYPHSR	HSPB1	Yes
					KYTLPPGVDPTQVSSSLSPEGTLTVEAPMPK	HSPB1	No
					LFDQAFGLPR	HSPB1	Yes
					DCGGAAQLAGPAAEADPLGR	ZNF313	No
					VVIEDEQLVLGASQEPVGR	PTK9L	Yes
					ETIELVHTEPTDVAQLPSR	PTK9L	Yes
					AVLPLLDAQQPCYLLYR	PTK9L	Yes
					GPGGVWAAK	SAA4	Yes
					ATFYLNVLEQK	COPG	No
					DSPLFDFIESCLR	COPG	No
					ALCQITDSTMLQAIER	COPG	No
					QEIFQEQLAAVPEFR	COPG	No
					HPNVFGFCR	HRG	No
					KYWNDCEPPDSR	HRG	No
					GGEGTGYFVDFSVR	HRG	No
					DGYLFQLLR	HRG	Yes
					YKEENDDFASFR	HRG	Yes
					ADLFYDVEALDLESPK	HRG	Yes
					DSPVLIDFFEDTER	HRG	Yes
					TLAEMLLQEAEEEK	OLFML1	No
					TVGMLSNMIAFYDMAR	ATP6V1A	No
					SDYAQLLEDMQNAFR	ATP6V1A	Yes
					LEGDMATIQVYEETSGVSVGDPVLR	ATP6V1A	Yes
					CYTAVVPLVYGGETK	IGJ	Yes
					SSEDPNEDIVER	IGJ	Yes
					ASAATTAILIAR	SERPINE2	Yes
					SSPPWFIVDRPFLFFIR	SERPINE2	Yes
					DMIDNLLSPDLIDGVLTR	SERPINE2	Yes
					SYQVPMLAQLSVFR	SERPINE2	Yes
					NVADYYPEYK	ATP6V0D1	No
					NIVWIAECIAQR	ATP6V0D1	Yes
					DLYSGLIGPLIVCR	CP	Yes
					GPEEEHLGILGPVIWAEVGDTIR	CP	Yes
					TIVTTLQDSIR	THBS1	Yes
					DLQAICGISCDELSSMVLELR	THBS1	No
					SITLFVQEDR	THBS1	Yes
					GGVNDNFQGVLQNVR	THBS1	Yes
					GGVNDNFQGVLQNVR	THBS1	Yes
					TTIEKPVWLGFLGPIIK	CP	No
					DIASGLIGPLIICK	CP	No
					VYPGEQYTYMLLATEEQSPGEGDGNCVTR	CP	Yes
					ALYLQYTDETFR	CP	Yes
					FNKNNEGTYYSPNYNPQSR	CP	No
					VNKDDEEFIESNK	CP	No
					MYSVNGYTFGSLPGLSMCAEDR	CP	Yes
					EVGPTNADPVCLAK	CP	No
					DIFTGLIGPMK	CP	Yes
					GAYPLSIEPIGVR	CP	Yes
					GVYSSDVFDIFPGTYQTLEMFPR	CP	No
					GVYSSDVFDIFPGTYQTLEMFPR	CP	Yes
					SGAGTEDSACIPWAYYSTVDQVK	CP	Yes
					IIWQFIK	IDH2	No
					LIDDMVAQVLK	IDH2	No
					AAVDAGFVPNDMQVGQTGK	ETFA	No
					GLLPEELTPLILATQK	ETFA	Yes
					EAFAAVSK	CPB2	No
					DTGTYGFLLPER	CPB2	Yes
					YSFTIELR	CPB2	Yes
					NAIWIDCGIHAR	CPB2	No
					NLLELLINIK	ITM2B	No
					IENIDHLGFFIYR	ITM2B	Yes
					LDILDTAGQEEFGAMR	RRAS	Yes
					YQEQELPPSPPSAPR	RRAS	No
					KYQEQELPPSPPSAPR	RRAS	Yes
					AGHGFLLVFAINDR	RRAS	Yes
					LNVDEAFEQLVR	RRAS	Yes
					VEQAVETEPEPELR	APOE	Yes
					WVQTLSEQVQEELLSSQVTQELR	APOE	Yes
					LKSWFEPLVEDMQR	APOE	No
					LEEQAQQIR	APOE	Yes
					GEVQAMLGQSTEELR	APOE	Yes
					GEVQAMLGQSTEELR	APOE	Yes
					LGPLVEQGR	APOE	Yes
					DRLDEVKEQVAEVR	APOE	Yes
					AKLEEQAQQIR	APOE	No
					AATVGSLAGQPLQER	APOE	Yes
					AYKSELEEQLTPVAEETR	APOE	Yes
					SWFEPLVEDMQR	APOE	Yes
					SWFEPLVEDMQR	APOE	Yes
					LAVYQAGAR	APOE	No
					SELEEQLTPVAEETR	APOE	Yes
					LQAEAFQAR	APOE	Yes
					QWAGLVEK	APOE	Yes
					LGADMEDVCGR	APOE	No
					LGADMEDVCGR	APOE	Yes
					ASCLYGQLPK	GSTP1	No
					AFLASPEYVNLPINGNGKQ	GSTP1	Yes
					MLLADQGQSWK	GSTP1	No
					FQDGDLTLYQSNTILR	GSTP1	Yes
					PPYTVVYFPVR	GSTP1	Yes
					DQQEAALVDMVNDGVEDLR	GSTP1	No
					DQQEAALVDMVNDGVEDLR	GSTP1	Yes
					ALPGQLKPFETLLSQNQGGK	GSTP1	Yes
					DGYNYTLSK	S100A11	No
					YAGKDGYNYTLSK	S100A11	No
					CIESLIAVFQK	S100A11	Yes
					IVQELPQLLDAR	AADACL1	No
					AFALWSAVTPLTFTR	MMP9	Yes
					DSFHLDEQFTVPVEMMQAR	SERPINF2	No
					HQMDLVATLSQLGLQELFQAPDLR	SERPINF2	Yes
					WFLLEQPEIQVAHFPFK	SERPINF2	Yes
					LCQDLGPGAFR	SERPINF2	Yes
					QEDDLANINQWVK	SERPINF2	Yes
					NPVTIFSLATNEMWR	SSBP1	No
					MCLYFGSAFATPFLVVR	COX7C	No
					QTLPEDNEEPPALPPR	HCLS1	Yes
					ESLSSYWESAK	APOC2	Yes
					TAAQNLYEK	APOC2	No
					STAAMSTYTGIFTDQVLSVLK	APOC2	Yes
					QFPFLASIQNQGR	AZU1	Yes
					LEFENLVEETSHFVR	GPC6	Yes
					GNDVAFHFNPR	LGALS3	No
					IQVLVEPDHFK	LGALS3	No
					QSVFPFESGKPFK	LGALS3	No
					MLITILGTVKPNANR	LGALS3	Yes
					FSPDGELYASGSEDGTLR	STRAP	No
					QELNTLANPFLAK	ERAF	Yes
					HSWPENLACEELPVYDR	FRZB	No
					EVNVSPCPTQPCQLSK	NPC2	No
					BTLYLQMNSLR	IGHV3-30	No
					YGMNCLIQFEDFANVNAFR	ME1	No
					AWLLFLR	GP1BA	Yes
					GGHFAAFEEPELLAQDIR	EPHX1	No
					VYVPTGFSAFPFELLHTPEK	EPHX1	Yes
					FLSVLER	EPHX1	Yes
					VFDVIIR	HARS	No
					IYVISLAEPR	DARS	Yes
					VTMLFLGLHNVR	DARS	Yes
					ALAAVLEELR	PTX3	No
					DIQMTQSPSSLSATVGDR	IGKV1D-33	Yes
					ATFAGLYSLDVGEEGDQAIAEALAAPSR	GSS	Yes
					VTGVVLFR	SOD3	Yes
					VTEIWQEVMQR	SOD3	Yes
					LACCVVGVCGPGLWER	SOD3	Yes
					ATLGPAVRPLPWQR	DF	No
					VDRDVAPGTLCDVAGWGIVNHAGR	DF	No
					DEDPYCVACFGELFAPK	FHL3	No
					FYGPEGPYGVFAGR	PGRMC1	No
					VIPGPPALTLVPAELVR	CSF1R	No
					ELFSNLQEFAGPSGK	METTL7A	Yes
					VTCIDPNPNFEK	METTL7A	No
					QEYEQLIAK	KRT9	No
					GGGGSFGYSYGGGSGGGFSASSLGGGFGGGSR	KRT9	Yes
					ALAGCDFLTISPK	TALDO1	Yes
					SYEPLEDPGVK	TALDO1	No
					QQQFENLDQQLR	SNX2	No
					EVPLLQSLWLAHNEIR	ISLR	No
					NLDSLEEDLDFLR	VBP1	No
					GHGK	IGF2R	No
					GYLFWTEWGQYPR	LRP1	No
					ILWIDAR	LRP1	No
					ADGYVDNLAEAVDLLLQHADK	LHPP	Yes
					FAFNLYR	SERPINA7	Yes
					GTEAAAVPEVELSDQPENTFLHPIIQIDR	SERPINA7	Yes
					GQIAFDDFIQGCIVLQR	PDCD6	No
					SGVISDTELQQALSNGTWTPFNPVTVR	PDCD6	Yes
					SGVISDTELQQALSNGTWTPFNPVTVR	PDCD6	No
					AGVNFSEFTGVWK	PDCD6	Yes
					YITDWQNVFR	PDCD6	Yes
					VSVPLIAQGNSYPSETTVK	LAMC1	Yes
					TFAEVTDLDNEVNNMLK	LAMC1	No
					DTDTGALLFIGK	SERPINF1	Yes
					TSLEDFYLDEER	SERPINF1	No
					TEFLSFMNTELAAFTK	S100A11	No
					ISSPTETER	S100A11	No
					EIPDEISILLLGVAHFK	SERPINF1	Yes
					LDLQEINNWVQAQMK	SERPINF1	Yes
					SSMSPTTNVLLSPLSVATALSALSLGAEQR	SERPINF1	No
					SSMSPTTNVLLSPLSVATALSALSLGAEQR	SERPINF1	Yes
					KTSLEDFYLDEER	SERPINF1	No
					VPMMSDPK	SERPINF1	No
					LQSLFDSPDFSK	SERPINF1	Yes
					YGLDSDLSCK	SERPINF1	No
					LAAAVSNFGYDLYR	SERPINF1	No
					IVEGSDAEIGMSPWQVMLFR	F2	No
					VTGWGNLK	F2	No
					NPDSSTTGPWCYTTDPTVR	F2	Yes
					SGIECQLWR	F2	No
					QECSIPVCGQDQVTVAMTPR	F2	No
					TATSEYQTFFNPR	F2	Yes
					TFGSGEADCGLRPLFEK	F2	Yes
					LAACLEGNCAEGLGTNYR	F2	No
					GQPSVLQVVNLPIVERPVCK	F2	Yes
					ITDNMFCAGYKPDEGKR	F2	No
					ELLESYIDGR	F2	Yes
					RQECSIPVCGQDQVTVAMTPR	F2	No
					HQDFNSAVQLVENFCR	F2	No
					DKLAACLEGNCAEGLGTNYR	F2	No
					YGFYTHVFR	F2	No
					WYQMGIVSWGEGCDR	F2	No
					SEGSSVNLSPPLEQCVPDR	F2	Yes
					SEGSSVNLSPPLEQCVPDR	F2	No
					ENLDRDIALMK	F2	No
					SPQELLCGASLISDR	F2	Yes
					KSPQELLCGASLISDR	F2	Yes
					LPIPESQVITINPELPVEEAAEDYAK	PGLS	No
					VTLTLPVLNAAR	PGLS	Yes
					LCWFLDEAAAR	PGLS	Yes
					ELPAAVAPAGPASLAR	PGLS	No
					AWDQEAEGAGPELGLR	ALDH16A1	Yes
					SEETKENEGFTVTAEGK	C3	No
					SYTVAIAGYALAQMGR	C3	Yes
					QKPDGVFQEDAPVIHQEMIGGLR	C3	No
					QKPDGVFQEDAPVIHQEMIGGLR	C3	Yes
					DICEEQVNSLPGSITK	C3	Yes
					DICEEQVNSLPGSITK	C3	Yes
					AGDFLEANYMNLQR	C3	No
					AGDFLEANYMNLQR	C3	Yes
					VYAYYNLEESCTR	C3	Yes
					DTWVEHWPEEDECQDEENQK	C3	Yes
					DAPDHQELNLDVSLQLPSR	C3	No
					DMALTAFVLISLQEAK	C3	No
					ACEPGVDYVYK	C3	No
[truncated: 2,739 more rows]
