# Supplementary material for: Integrative multiomics analysis of human atherosclerosis reveals a serum response factor‐driven network associated with intraplaque hemorrhage
Source: Clin Transl Med. 2021 Jun 27;11(6):e458. doi: 10.1002/ctm2.458 (PMC8236116; doi:10.1002/ctm2.458)
Supplement: Supplementary file 9 — Supporting Information [file CTM2-11-e458-s004.xlsx]

## Sheet: Table S3
Table S3 The optimal parameters for model building
	Single sPLS-DA			Integrative sPLS-DA
Component	Transcriptomics	Proteomics	Peptidomics	Transcriptomics	Proteomics	Peptidomics
Component 1	150	105	3	10	10	10
Component 2	54	6	NA	20	40	100
Component 3	NA	NA	NA	25	10	100
Component 4	NA	NA	NA	100	90	70
