# Supplementary material for: Integrative multiomics analysis of human atherosclerosis reveals a serum response factor‐driven network associated with intraplaque hemorrhage
Source: Clin Transl Med. 2021 Jun 27;11(6):e458. doi: 10.1002/ctm2.458 (PMC8236116; doi:10.1002/ctm2.458)
Supplement: Supplementary file 10 — Supporting Information [file CTM2-11-e458-s002.xlsx]

## Sheet: Table S4
Table S4 Lists of the selected features
Single-omics sPLS-DA					Multi-omics sPLS-DA												Standardized gene sets
Component 1			Component 2		Component 1			Component 2			Component 3			Component 4
Gene	Protein	Peptide	Gene	Protein	Gene	Protein	Peptide	Gene	Protein	Peptide	Gene	Protein	Peptide	Gene	Protein	Peptide	Single-omics	Multi-omics	Overlap
FBLN5	FMOD	MFAP4	PDCL	HNRPA2B1	FILIP1L	TINAGL1	LTBP1	ISLR2	C3	C3	BABAM1	KRT10	KRT10	AHSP	HBA2	HBA2	FBLN5	FILIP1L	FBLN5
FILIP1L	TINAGL1	LTBP1	DCUN1D1	LRG1	ANO1	RRAS	LPP	APLN	PKM2	C3	OSMR	MFAP5	KRT1	HBD	HBB	HBB	FILIP1L	ANO1	FILIP1L
ATP8B2	MFAP4	TINAGL1	ZNF212	APOF	FBLN5	LPP	RRAS	NDUFA4L2	HNRPA2B1	IGKV4-1	FAP	CPXM2	COL6A3	PADI4	DCUN1D1	CA2	ATP8B2	FBLN5	SLC25A4
SLC25A4	RRAS		EIF5	PRG4	NRK	HSPG2	VCL	SARAF	LRG1	C3	LUM	AEBP1	THBS2	NFE2	EPB42	BPGM	SLC25A4	NRK	ANO1
TMEM43	HSPG2		CCT5	PKM2	SLC25A4	PGM5	TINAGL1	FBXL5	EEF2	C3	THBS1	LUM	MFAP5	EPB42	PRDX1	DCUN1D1	TMEM43	SLC25A4	PAM
ANO1	TINAGL1		RMND1	IGKV4-1	ANKRD6	EMILIN1	TINAGL1	MMP10	APOC2	PRG4	TSEN34	COL6A3	LUM	FCGR3B	SPTA1	SPTA1	ANO1	ANKRD6	ANKRD6
TMEM8B	EMILIN1		RPRM		MAPKAPK3	VCL	VCL	CHST1	IGKV4-1	C3	UBE3A	FBN1	COL12A1	CA1	HBD	PRDX1	TMEM8B	MAPKAPK3	CCR1
TJP1	FMOD		ZNF558		NT5DC3	VIM	PGM5	TMEM59L	APOA2	C3	AHSP	LUM	COL15A1	MMP25	USP14	SPTA1	TJP1	NT5DC3	NRK
PAM	DYNLL1		POLR3B		CCR1	PGM5	TLN1	HHIP	VAT1	C3	HBD	CXCL12	LUM	CYP4F3	BPGM	RPIA	PAM	CCR1	MAPKAPK3
MSRB3	MFGE8		COPS7A		PAM	MFAP4	MYL9	POPDC2	APOC1	C3	SFRP2	COL6A1	LUM	PROK2	CA2	SELENBP1	MSRB3	PAM	PGM5
HABP4	PGM5		TDRD7					ESM1	CLIC1	C3	PSD3		FBN1	LGALS1	ALAD	PRDX1	HABP4	TINAGL1	NT5DC3
ANKRD6	COL4A1		GTF3C2					SBSN	APOC3	SERPINA1	PADI4		TNC	CXCR2	CA1	HBA2	ANKRD6	RRAS	PDCL
HIP1	CYB5R3		CNRIP1					POLR3E	PRG4	C3	NFE2		LUM	CLC	SELENBP1	HBA2	HIP1	LPP	DCUN1D1
PMEPA1	VIM		PRKDC					PRNP	C3	A1BG	FCGR3B		HBA2	HSD17B8	EEF2	EPB42	PMEPA1	HSPG2	CCT5
HEATR3	LPP		DOHH					SLC41A2	HPX	PKM2	PIR		KRT1	USPL1	HBA2	SPTA1	HEATR3	PGM5	CBLN2
DIXDC1	AOC3		SRPK1					PGF	HP	C3	MRPL27		COL6A3	CXCR1	CAT	CAT	DIXDC1	EMILIN1	POLR3E
LIMCH1	SOD3		TRMT12					TRNT1	AHSG	C3	C1R		BGN	TMEM101	RPIA	CAT	LIMCH1	VCL	TINAGL1
TJP2	PTRF		TRAPPC9					TPPP3	IGLV3-21	HPX	PSMB6		HBB	BHLHE41	NP	HBA2	TJP2	VIM	MFAP4
C1QTNF7	CRYAB		CLYBL					PSAT1	ALDH16A1	APOC2	EPB42		CA2	IL18RAP	SUPT6H	PRDX1	C1QTNF7	MFAP4	RRAS
GMIP	S100A6		CNNM3					BNC2	RPLP0	PKM2	CYP4F3		BPGM	FIP1L1	APEH	CA1	GMIP	LTBP1	HSPG2
HSPA2	CD81		ZSCAN16						SERPINA1	APOC2	MMP25		BGN	RIPOR2	HMGB1	HBD	HSPA2	TLN1	EMILIN1
THUMPD2	RRAS		UBTD2						A1BG	PKM2	LGALS1		FBN1	JPT2	SEPT9	RAN	THUMPD2	MYL9	VIM
PLS3	PARK7		PIP5K1B						TF	TF	RPL34		SPTA1	NMRAL1	BLVRB	SPTA1	PLS3	ISLR2	LPP
ANO6	VCL		RPUSD4						SAA1	SERPINA1	CDKN2B		PRDX1	SLC25A37	PRDX6	PRDX1	ANO6	APLN	VCL
PDCD6IP	LAMC1		DIS3L						APOF	APOA2	CA1		LUM	FAP	BSS1	FLOT1	PDCD6IP	NDUFA4L2	MYL9
FERMT2	OGN		CBLN2						TOLLIP	ITIH4			COL6A3	STRADB	CDC42	HBB	FERMT2	SARAF	TLN1
AASS	TGFB1I1		PIGV						INHBE	HP			AEBP1	MRPL40	ACOT9	ALAD	AASS	FBXL5	LTBP1
MAGED2	MYL9		TRPC6						PDXK	APOA2			FBN1	EDF1	PRPS1	USP14	MAGED2	MMP10	TAGLN
PHF13	EHD2		FN1						AZGP1	NAGK			HBA2	F5	CSE1L	CA1	PHF13	CHST1	PRG4
CCN3	GDI1		RPL28						BF	C3			DCUN1D1	CMTM2	PPP2CA	SUPT6H	CCN3	TMEM59L	HNRPA2B1
LAYN	PDLIM4		MIR99AHG						C4A	TTR			COL6A3	SIAE	PAFAH1B1	HMGB1	LAYN	HHIP	LRG1
PDLIM3	SYNPO		BLOC1S4						ARCN1	TF			SPTA1	PPBP	ATG3	EEF2	PDLIM3	POPDC2	APOF
KLF12	ANKRD25		LASP1						ITIH4	BGN			PRDX1	DKK2	CA1	HBA2	KLF12	ESM1	PKM2
KMT5A	PFN2		ABCB7						ORM2	C3			LUM	ORM1	ANXA3	HBD	KMT5A	SBSN	IGKV4-1
NCAPG	SNTB2		NOP58						BGN	HPX			FLOT1	BABAM1	MPST	FBXO7	NCAPG	POLR3E
NCKAP1L	PGM5		ZNF655						NAGK	SERPINA1			COL6A3	CHCHD5	SERPINB1	HIST1H2BD	NCKAP1L	PRNP
ST3GAL5	DSTN		LPGAT1						DPT	SAA1			EPB42	FLNB	PSMC2	USP14	ST3GAL5	SLC41A2
ZHX3	ILK		C7orf26						BGN	IGLV3-21			PRDX1	ANKRD54	NUTF2	SEPT9	ZHX3	PGF
TCEAL4	FLNA		ZNF234						P4HB	C3			HBA2	PDCL	CCT5	AMBP	TCEAL4	TRNT1
ZNF362	PDLIM3		EXD2						COL6A3	HP			POSTN	HSPA1A	SLC4A1	ALAD	ZNF362	TPPP3
TBC1D22A	LAMA5		SLC35E1							SERPINA1			COL6A3	IL13RA1	NAPRT1	SPTA1	TBC1D22A	PSAT1
GADD45A	PDLIM1		ANXA5							SERPINA1			HBA2	NAA16	MPP1	BPGM	GADD45A	BNC2
COL4A5	ALDH1B1		TAF13							BGN			POSTN	MMRN2	RAN	CA1	COL4A5	C3
NPNT	TLN1		EEF1AKMT1							CLIC1			CA1	FOXF2	FBXO7	NP	NPNT	PKM2
FMOD	EFEMP2		CSTF2							HP			CPXM2	TIMMDC1	HIST1H2BD	PRDX1	FMOD	HNRPA2B1
KCNMB1	COL14A1		ZNF227							COL6A3			CAT	SYNGR1	HIST2H4A	MYH11	KCNMB1	LRG1
CSRP1	HSPB1		WDR70							APOC3			CAT	HBB	PSMD9	PRDX1	CSRP1	EEF2
CCR1	FBLN5		CHI3L2							C4A			TGFBI	METRN	FLOT1	HBD	CCR1	APOC2
BMPR1A	MYL6		POLR3E							HPX			HBD	ZADH2	RPL4	ALAD	BMPR1A	IGKV4-1
CACNA1C	FBLIM1		C5orf30							PDIA3			PRDX1	NMRK2	CCT2	BLVRB	CACNA1C	APOA2
EMC3	S100A4		FAM178B							APOC1			BGN	OSMR	KRT10	PRDX6	EMC3	VAT1
ELF2	LTBP1		XAB2							IGKV4-1			COL12A1	THBS1	DAK	KRT10	ELF2	APOC1
CREB3L2	TNS1		RERGL							VAT1			ASPN	NFIL3	FAM62A	FBN1	CREB3L2	CLIC1
SKI	DMN		RPL5							TF			COL6A3	FOXD1	RAD23A	ATG3	SKI	APOC3
C2CD2	ABHD14B									BGN			ACTR3	PSAT1	DDT	NP	C2CD2	PRG4
MYLIP	EFEMP2									COL6A3			RPIA	C12orf43	HK1	BLVRB	MYLIP	HPX
FSTL1	SH3BGRL									SERPINA1			CA1	IRX2	PSMC3	SLC4A1	FSTL1	HP
PRKAB2	DSTN									C4A			SELENBP1	LRG1	RPS10	RAN	PRKAB2	AHSG
FAM180A	HAPLN3									LUM			COL6A3	PSD3	XPO1	SPTA1	FAM180A	IGLV3-21
SORT1	LOXL1									COL6A3			SPTA1	BMX	POR	HIST1H2BD	SORT1	ALDH16A1
TMEM30B	VASP									C4A			SPTA1	PIR	AK1	UBE1	TMEM30B	RPLP0
ILK	LDHA									KRT10			COL6A3	FPR2	TSTA3	ANXA3	ILK	SERPINA1
SRF	PLS3									C3			RAN	LUM	PSMA2	SELENBP1	SRF	A1BG
NRK	PARVA									ITIH1			ALAD	BPHL	MFAP5	NP	NRK	TF
PTPN3	TAGLN									HP			pp9099	ST6GALNAC1	RAD23B	APEH	PTPN3	SAA1
LIMK1	PDLIM7									A1BG			FBN1	IFT27	PTK9L	SPTA1	LIMK1	APOF
TRPC1	HSPG2									PDIA3			PCOLCE2	SMIM14	AKR1C4	BLVRB	TRPC1	TOLLIP
BUB1B	C1orf24									COL15A1			POSTN	ANKRD22	EIF4A1	CLEC3B	BUB1B	INHBE
EML1	LPP									AMBP			HBB	CDKN2B	ETHE1	NUTF2	EML1	PDXK
RALA	LTBP2									TF			PRELP	ESM1	TNC	SPTA1	RALA	AZGP1
NPR2	CALM2									LUM			POSTN	MKRN1	NUCB1		NPR2	BF
RERE	MYL9									LUM			COL6A1	NCOA5	SLC4A1		RERE	C4A
TOP2A	TAGLN									LRG1			CA1	CA9	UGDH		TOP2A	ARCN1
ARHGEF25	PPP1R14A									LUM			HMGB1	TSEN34	ACP1		ARHGEF25	ITIH4
FYCO1	CSPG2									ORM2			C3	ARRDC3	RPL14		FYCO1	ORM2
ZNF532	UBE2V1									EEF2			LUM	SELP	PRSS23		ZNF532	BGN
STARD3	PRG4									APOF			PRSS23	FAM83D	CPXM2		STARD3	NAGK
EXT1	CAP2									EEF2			HBD	HEXD	C3		EXT1	DPT
C5AR1	LMCD1									CLTC			COL6A3	OTC	HP		C5AR1	P4HB
COP1	DPYSL3									COL6A1			THBS2	HBG1	TGFBI		COP1	COL6A3
GMFB	CRIP2									COL6A3			COL12A1	H2AFJ	PLAA		GMFB	TTR
TACC3	ABI3BP									DPT			COL6A3	FGFR1OP2	LIMS1		TACC3	PDIA3
PGRMC2	LAMB2									PRG4			C3	SRSF7	ACLY		PGRMC2	LUM
TTYH3	NDUFA5									HP			USP14	CRMP1	TMED9		TTYH3	KRT10
WASL	FTL									IGKV1-33			LUM	COPS2	AEBP1		WASL	ITIH1
OCRL	FBP1									AZGP1			BPGM	HBG2	HNRPA2B1		OCRL	COL15A1
MGAT1	ANXA5									ALDH16A1			POSTN	PSMB7	GATM		MGAT1	AMBP
DMPK	ARL6IP5									TF			COL6A3	IKZF4	YWHAE		DMPK	CLTC
DOCK8-AS1	C10orf116									PKM2			COL6A3	STOML2	HSPCB		DOCK8-AS1	COL6A1
LMOD1	PDLIM3									BGN			PRDX1	SBSN	TXNDC4		LMOD1	CLU
SLC7A8	IGFBP7									LUM			COL6A3	SNF8			SLC7A8	ALB
GEM	PLP2									CLU			HBA2	CBLN2			GEM	KRT1
RAC1	CD9									ALB			TNC	DBP			RAC1	KRT9
ADCY3	LCP1									KRT1			FBXO7	DCUN1D1			ADCY3	BABAM1
ZNF704	CNN1									TF			C3	MMP10			ZNF704	OSMR
DTL	FKBP1A									KRT9			POSTN	SOS1			DTL	FAP
GREM1	EFEMP1									BGN			C3	TAGLN			GREM1	THBS1
NAGPA	TGLN2									BGN			SPTA1	TCTEX1D2			NAGPA	TSEN34
MAPKAPK3	PBP									PRG4			TNC	MYOM2			MAPKAPK3	UBE3A
AURKB	DDAH2									BF			EEF2	AMD1			AURKB	AHSP
HNRNPA0	LAMA5																HNRNPA0	HBD
RASL12	PHGDH																RASL12	SFRP2
NEO1	LPP																NEO1	PSD3
LARP6	YWHAG																LARP6	PADI4
ARRB1	SOD1																ARRB1	NFE2
HK3																	HK3	FCGR3B
SNAPC3																	SNAPC3	PIR
SLC3A2																	SLC3A2	MRPL27
DESI2																	DESI2	C1R
CEP55																	CEP55	PSMB6
NRROS																	NRROS	EPB42
ZDHHC24																	ZDHHC24	CYP4F3
NXPH3																	NXPH3	MMP25
TPM1																	TPM1	LGALS1
COL13A1																	COL13A1	RPL34
CNN1																	CNN1	CDKN2B
CAP2																	CAP2	CA1
IPO5																	IPO5	MFAP5
SORBS1																	SORBS1	CPXM2
CDH13																	CDH13	AEBP1
PWWP2B																	PWWP2B	FBN1
BAZ1A																	BAZ1A	CXCL12
ENAH																	ENAH	THBS2
SCHIP1																	SCHIP1	COL12A1
CCDC3																	CCDC3	TNC
CCSER2																	CCSER2	HBA2
KLHL42																	KLHL42	HBB
LINC00312																	LINC00312	CA2
GRK5																	GRK5	BPGM
LMCD1																	LMCD1	SPTA1
CRIM1																	CRIM1	PRDX1
CDC20																	CDC20	DCUN1D1
DAG1																	DAG1	FLOT1
HPCAL1																	HPCAL1	POSTN
PGM5																	PGM5	CAT
CYP4X1																	CYP4X1	TGFBI
SCRG1																	SCRG1	ASPN
NT5DC3																	NT5DC3	ACTR3
CYB561D2																	CYB561D2	RPIA
CHSY3																	CHSY3	SELENBP1
IGFBP6																	IGFBP6	RAN
RAB23																	RAB23	ALAD
BAG3																	BAG3	pp9099
TACC2																	TACC2	PCOLCE2
LIMS2																	LIMS2	PRELP
RCL1																	RCL1	HMGB1
PRC1																	PRC1	PRSS23
ELN																	ELN	USP14
RAI2																	RAI2	FBXO7
DOCK1																	DOCK1	PROK2
																	PDCL	CXCR2
																	DCUN1D1	CLC
																	ZNF212	HSD17B8
																	EIF5	USPL1
																	CCT5	CXCR1
																	RMND1	TMEM101
																	RPRM	BHLHE41
																	ZNF558	IL18RAP
																	POLR3B	FIP1L1
																	COPS7A	RIPOR2
																	TDRD7	JPT2
																	GTF3C2	NMRAL1
																	CNRIP1	SLC25A37
																	PRKDC	STRADB
																	DOHH	MRPL40
																	SRPK1	EDF1
																	TRMT12	F5
																	TRAPPC9	CMTM2
																	CLYBL	SIAE
																	CNNM3	PPBP
																	ZSCAN16	DKK2
																	UBTD2	ORM1
																	PIP5K1B	CHCHD5
																	RPUSD4	FLNB
																	DIS3L	ANKRD54
																	CBLN2	PDCL
																	PIGV	HSPA1A
																	TRPC6	IL13RA1
																	FN1	NAA16
																	RPL28	MMRN2
																	MIR99AHG	FOXF2
																	BLOC1S4	TIMMDC1
																	LASP1	SYNGR1
																	ABCB7	METRN
																	NOP58	ZADH2
																	ZNF655	NMRK2
																	LPGAT1	NFIL3
																	C7orf26	FOXD1
																	ZNF234	C12orf43
																	EXD2	IRX2
																	SLC35E1	BMX
																	ANXA5	FPR2
																	TAF13	BPHL
																	EEF1AKMT1	ST6GALNAC1
																	CSTF2	IFT27
																	ZNF227	SMIM14
																	WDR70	ANKRD22
																	CHI3L2	MKRN1
																	POLR3E	NCOA5
																	C5orf30	CA9
																	FAM178B	ARRDC3
																	XAB2	SELP
																	RERGL	FAM83D
																	RPL5	HEXD
																	TINAGL1	OTC
																	MFAP4	HBG1
																	RRAS	H2AFJ
																	HSPG2	FGFR1OP2
																	EMILIN1	SRSF7
																	DYNLL1	CRMP1
																	MFGE8	COPS2
																	COL4A1	HBG2
																	CYB5R3	PSMB7
																	VIM	IKZF4
																	LPP	STOML2
																	AOC3	SNF8
																	SOD3	CBLN2
																	PTRF	DBP
																	CRYAB	SOS1
																	S100A6	TAGLN
																	CD81	TCTEX1D2
																	PARK7	MYOM2
																	VCL	AMD1
																	LAMC1	NP
																	OGN	SUPT6H
																	TGFB1I1	APEH
																	MYL9	SEPT9
																	EHD2	BLVRB
																	GDI1	PRDX6
																	PDLIM4	BSS1
																	SYNPO	CDC42
																	ANKRD25	ACOT9
																	PFN2	PRPS1
																	SNTB2	CSE1L
																	DSTN	PPP2CA
																	FLNA	PAFAH1B1
																	LAMA5	ATG3
																	PDLIM1	ANXA3
																	ALDH1B1	MPST
																	TLN1	SERPINB1
																	EFEMP2	PSMC2
																	COL14A1	NUTF2
																	HSPB1	CCT5
																	MYL6	SLC4A1
																	FBLIM1	NAPRT1
																	S100A4	MPP1
																	LTBP1	HIST1H2BD
																	TNS1	HIST2H4A
																	DMN	PSMD9
																	ABHD14B	RPL4
																	SH3BGRL	CCT2
																	HAPLN3	DAK
																	LOXL1	FAM62A
																	VASP	RAD23A
																	LDHA	DDT
																	PARVA	HK1
																	TAGLN	PSMC3
																	PDLIM7	RPS10
																	C1orf24	XPO1
																	LTBP2	POR
																	CALM2	AK1
																	PPP1R14A	TSTA3
																	CSPG2	PSMA2
																	UBE2V1	RAD23B
																	PRG4	PTK9L
																	DPYSL3	AKR1C4
																	CRIP2	EIF4A1
																	ABI3BP	ETHE1
																	LAMB2	NUCB1
																	NDUFA5	UGDH
																	FTL	ACP1
																	FBP1	RPL14
																	ARL6IP5	PLAA
																	C10orf116	LIMS1
																	IGFBP7	ACLY
																	PLP2	TMED9
																	CD9	GATM
																	LCP1	YWHAE
																	FKBP1A	HSPCB
																	EFEMP1	TXNDC4
																	TGLN2	MYH11
																	PBP	UBE1
																	DDAH2	CLEC3B
																	PHGDH
																	YWHAG
																	SOD1
																	HNRPA2B1
																	LRG1
																	APOF
																	PKM2
																	IGKV4-1
