# Supplementary material for: Integrative multiomics analysis of human atherosclerosis reveals a serum response factor‐driven network associated with intraplaque hemorrhage
Source: Clin Transl Med. 2021 Jun 27;11(6):e458. doi: 10.1002/ctm2.458 (PMC8236116; doi:10.1002/ctm2.458)
Supplement: Supplementary file 11 — Supporting Information [file CTM2-11-e458-s013.xlsx]

## Sheet: Table S5
Table S5 List of the total 17,759 unique and 10,000 analysed genes
RefSeq Accession	HGNC gene symbol	Log2FC	P-value	adj. P-value	Used in Analysis
NM_130786.2	A1BG	0.00058739	0.957564	0.97631	No
NM_138933.1	A1CF	0.0164543	0.139656	0.241847	No
NM_000014.4	A2M	-0.442968	0.00417726	0.0116917	Yes
NM_144670.2	A2ML1	0.00681554	0.440926	0.588929	No
NM_017436.4	A4GALT	-0.160256	0.011256	0.0281463	Yes
NM_016161.1	A4GNT	-0.00159076	0.894355	0.938481	No
NM_015665.4	AAAS	-0.0473917	0.0748842	0.144897	No
NM_023928.3	AACS	-0.0544521	0.0768797	0.147941	No
NM_001086.2	AADAC	-0.0106172	0.238163	0.372154	No
NM_207365.2	AADACL2	0.0100514	0.258176	0.396347	No
NM_001013630.1	AADACL4	0.0177038	0.119925	0.213466	No
NM_182662.1	AADAT	-0.538022	7.56699e-08	9.21057e-07	Yes
NM_024666.3	AAGAB	0.14648	0.00125516	0.00402004	Yes
NM_014911.3	AAK1	0.114633	0.424909	0.573503	Yes
NM_024684.2	AAMDC	-0.47059	2.53863e-05	0.00012837	Yes
NM_001087.3	AAMP	0.0458364	0.375393	0.52324	Yes
NM_001088.1	AANAT	-0.00288249	0.743576	0.839562	No
NM_015511.3	AAR2	-0.0294303	0.470602	0.617012	Yes
NM_001025357.1	AARD	-0.0181507	0.091147	0.171144	No
NM_001605.2	AARS	-0.0722916	0.108627	0.197391	Yes
NM_020745.2	AARS2	0.0986924	0.00751399	0.0196006	Yes
NM_181806.2	AASDH	-0.0159512	0.650051	0.769669	Yes
NM_015423.2	AASDHPPT	-0.0161961	0.7717	0.859117	Yes
NM_005763.2	AASS	-0.318919	1.33172e-12	1.05651e-09	Yes
NM_194310.1	AATBC	0.0370998	0.0132873	0.0325341	No
NM_012138.3	AATF	0.0253803	0.445888	0.593371	No
NM_000663.3	ABAT	-0.0360102	0.135508	0.235999	No
NM_005502.2	ABCA1	1.21744	2.37728e-05	0.000121177	Yes
NM_080282.3	ABCA10	-0.0226891	0.0413187	0.0876259	No
NM_173076.2	ABCA12	-0.00822823	0.870572	0.924191	Yes
NM_152701.2	ABCA13	0.0187973	0.0345912	0.0750893	No
NM_212533.2	ABCA2	-0.137776	0.0298061	0.066075	Yes
NM_001089.2	ABCA3	-0.405406	3.78253e-06	2.39565e-05	Yes
NM_000350.2	ABCA4	0.0217403	0.063572	0.126298	No
NM_018672.2	ABCA5	-0.0329449	0.116959	0.209214	No
NM_080284.2	ABCA6	0.233371	0.00178244	0.00549259	Yes
NM_019112.3	ABCA7	0.399905	7.81596e-07	6.22159e-06	Yes
NM_007168.2	ABCA8	-0.214191	0.0281104	0.0627152	Yes
NM_080283.3	ABCA9	-0.0579337	0.100201	0.184783	Yes
NM_000927.3	ABCB1	0.204631	0.00378073	0.0106982	Yes
NM_012089.1	ABCB10	0.0959641	0.150582	0.256812	Yes
NM_003742.2	ABCB11	0.00952727	0.281288	0.422696	No
NM_018850.2	ABCB4	0.0408995	0.348862	0.49651	Yes
NM_178559.4	ABCB5	0.0509585	0.0011781	0.00379502	No
NM_005689.1	ABCB6	-0.172817	0.0448439	0.0938688	Yes
NM_004299.3	ABCB7	0.13889	0.0575729	0.115988	Yes
NM_007188.2	ABCB8	0.112011	0.000552813	0.00193752	No
NM_019625.2	ABCB9	-0.0111926	0.382538	0.531032	No
NM_019900.2	ABCC1	-0.0863391	0.0532768	0.108714	Yes
NM_033450.2	ABCC10	0.198801	6.03536e-07	5.00092e-06	Yes
NM_033151.3	ABCC11	-0.0294961	0.00305341	0.00885749	No
NM_033226.2	ABCC12	0.00383668	0.669693	0.784763	No
NR_003087.1	ABCC13	-0.0145404	0.0651135	0.128798	No
NM_000392.2	ABCC2	0.00925257	0.279217	0.420506	No
NM_003786.2	ABCC3	0.917199	1.35516e-09	4.57535e-08	Yes
NM_005845.2	ABCC4	0.35235	1.91072e-06	1.3354e-05	Yes
NM_005688.2	ABCC5	0.400158	6.46039e-05	0.000291637	Yes
NM_001171.3	ABCC6	0.000543058	0.960458	0.978026	No
NM_000352.3	ABCC8	-0.00471987	0.547597	0.685761	No
NM_005691.1	ABCC9	-0.0301134	0.0384477	0.0823634	No
NM_000033.2	ABCD1	0.366831	2.75226e-06	1.82378e-05	Yes
NM_005164.2	ABCD2	0.00243459	0.756811	0.849285	No
NM_002858.2	ABCD3	-0.093745	0.00196111	0.00598304	No
NM_020325.1	ABCD4	0.00607666	0.667598	0.783289	No
NM_001040876.1	ABCE1	0.242636	2.77205e-05	0.00013879	Yes
NM_001025091.1	ABCF1	0.0292175	0.500392	0.64446	Yes
NM_005692.3	ABCF2	-0.0363162	0.371363	0.518927	Yes
NM_018358.2	ABCF3	0.167943	8.63435e-05	0.000376473	Yes
NM_016818.2	ABCG1	0.920176	0.000384344	0.00140448	Yes
NM_004827.2	ABCG2	-0.00643291	0.838881	0.904313	No
NM_022169.3	ABCG4	0.0192755	0.295505	0.439236	No
NM_022436.2	ABCG5	0.0120854	0.200254	0.324985	No
NM_022437.2	ABCG8	-0.0039747	0.718274	0.821579	No
NM_032604.2	ABHD1	-0.0308237	0.0654361	0.129336	No
NM_018394.1	ABHD10	-0.0143486	0.777622	0.863633	Yes
NM_148912.2	ABHD11	0.0365176	0.368206	0.51618	Yes
NM_015600.3	ABHD12	0.283248	0.0018565	0.0056903	Yes
NM_181533.3	ABHD12B	-0.00639043	0.428266	0.576619	No
NM_032859.2	ABHD13	0.0016715	0.88647	0.934005	No
NM_015407.3	ABHD14A	0.0945323	0.108892	0.197741	Yes
NM_032750.1	ABHD14B	0.173044	0.000336116	0.00124512	Yes
NM_198147.1	ABHD15	0.188369	0.00210491	0.00637142	Yes
NM_021160.1	ABHD16A	0.339078	5.70292e-09	1.24115e-07	Yes
NM_080622.3	ABHD16B	-0.000112954	0.987293	0.992266	No
NM_031213.2	ABHD17A	-0.00478798	0.729767	0.829861	No
NM_001025780.1	ABHD17B	-0.129787	0.165294	0.277821	Yes
NM_001039717.1	ABHD18	0.0143563	0.757116	0.849322	Yes
NM_152924.3	ABHD2	0.229281	7.26157e-06	4.25338e-05	Yes
NM_138340.3	ABHD3	0.44377	8.21733e-06	4.74883e-05	Yes
NM_022060.2	ABHD4	-0.262616	2.70157e-05	0.000135759	Yes
NM_016006.3	ABHD5	0.250242	5.66382e-05	0.000259705	Yes
NM_020676.4	ABHD6	0.351101	2.26498e-08	3.49165e-07	Yes
NM_024527.4	ABHD8	0.23804	7.86894e-05	0.000346503	Yes
NM_005470.2	ABI1	0.243706	0.000120282	0.000504389	Yes
NM_016428.2	ABI3	0.665706	8.80529e-10	3.4848e-08	Yes
NM_015429.2	ABI3BP	-0.203043	0.183278	0.302381	Yes
NM_017832.2	ABITRAM	0.0268948	0.501402	0.645298	Yes
NM_005157.3	ABL1	-0.328764	3.17669e-05	0.000155971	Yes
NM_005158.3	ABL2	0.253254	0.00146775	0.00463228	Yes
NM_006720.3	ABLIM1	-0.595087	2.34443e-07	2.29457e-06	Yes
NM_032432.3	ABLIM2	-0.0606509	0.39172	0.541113	Yes
NM_014945.2	ABLIM3	-0.0732418	0.211462	0.339115	Yes
NM_020469.2	ABO	0.00574179	0.494039	0.638594	No
NM_001092.3	ABR	-0.116618	0.21448	0.343086	Yes
NM_139166.3	ABRA	-0.00362812	0.844697	0.907775	No
NM_139076.2	ABRAXAS1	-0.131315	0.00682456	0.0180192	Yes
NM_032182.3	ABRAXAS2	0.138434	0.000284819	0.00107665	Yes
NM_013375.2	ABT1	0.00489867	0.611468	0.738555	No
NM_032548.2	ABTB1	-0.142239	0.0487084	0.100723	Yes
NM_145804.1	ABTB2	-0.252234	4.43767e-07	3.88986e-06	Yes
NM_001607.2	ACAA1	0.182634	0.00764119	0.0199003	Yes
NM_006111.1	ACAA2	0.405847	5.1907e-06	3.17868e-05	Yes
NM_198839.1	ACACA	-0.254437	5.00511e-05	0.000233113	Yes
NM_001093.3	ACACB	-0.436914	0.000158493	0.000644387	Yes
NM_025247.4	ACAD10	0.105151	0.00572407	0.0154325	Yes
NM_032169.4	ACAD11	-0.637254	1.52693e-09	4.97992e-08	Yes
NM_014384.1	ACAD8	-0.0146852	0.362845	0.510529	No
NM_014049.3	ACAD9	0.136713	0.00884067	0.0226815	Yes
NM_001608.2	ACADL	-0.803566	3.76629e-08	5.19298e-07	Yes
NM_000016.2	ACADM	-0.0837463	0.319084	0.464438	Yes
NM_000017.1	ACADS	0.300757	5.00454e-08	6.52877e-07	Yes
NM_001609.3	ACADSB	-0.0965576	1.26064e-07	1.39574e-06	No
NM_001033859.1	ACADVL	0.371364	0.000151319	0.000618048	Yes
NM_001135.2	ACAN	-0.318548	1.58257e-06	1.13923e-05	Yes
NM_014716.2	ACAP1	0.500696	3.78927e-06	2.3982e-05	Yes
NM_012287.3	ACAP2	0.0743138	0.294245	0.43783	Yes
NM_030649.1	ACAP3	-0.0104095	0.629162	0.753347	No
NM_000019.2	ACAT1	-0.410046	2.59515e-07	2.49525e-06	Yes
NM_005891.2	ACAT2	-0.238856	0.00761249	0.0198284	Yes
NM_022735.3	ACBD3	0.0756959	0.221967	0.352397	Yes
NM_024722.1	ACBD4	-0.160894	3.19128e-05	0.000156558	Yes
NM_145698.2	ACBD5	0.00457527	0.924098	0.95591	Yes
NM_032360.2	ACBD6	-0.0935959	0.0112645	0.0281637	Yes
NM_032592.2	ACCS	-0.0602801	0.648934	0.768756	Yes
NM_001031854.2	ACCSL	-0.00750894	0.419965	0.569151	No
NM_022914.2	ACD	0.0136401	0.73464	0.833428	Yes
NM_000789.2	ACE	0.137992	1.3588e-07	1.48316e-06	No
NM_021804.1	ACE2	-0.00510866	0.664795	0.781084	No
NM_133492.1	ACER1	-0.00608271	0.553857	0.690824	No
NM_001010887.2	ACER2	-0.000642829	0.95121	0.972768	No
NM_018367.4	ACER3	0.75759	2.187e-05	0.000112675	Yes
NM_015831.2	ACHE	-0.00143931	0.889315	0.935514	No
NM_014977.2	ACIN1	-0.0336532	0.610662	0.737938	Yes
NM_002036.2	ACKR1	1.77991	1.88889e-06	1.32223e-05	Yes
NM_001296.3	ACKR2	-0.105685	0.0133131	0.0325793	Yes
NM_020311.2	ACKR3	-0.294457	0.00321299	0.0092629	Yes
NM_016557.2	ACKR4	-0.428508	1.03119e-05	5.82284e-05	Yes
NM_001096.2	ACLY	-0.108173	0.047971	0.0994766	Yes
NM_138326.2	ACMSD	0.00184664	0.818312	0.89107	No
NM_002197.1	ACO1	0.0937673	0.0430696	0.0907215	Yes
NM_001098.2	ACO2	0.162151	0.00412879	0.0115743	Yes
NM_147161.2	ACOT11	0.401003	4.61062e-05	0.000217073	Yes
NM_130767.1	ACOT12	0.000214623	0.976489	0.9866	No
NM_018473.2	ACOT13	0.712306	1.50185e-08	2.53771e-07	Yes
NM_006821.4	ACOT2	-0.108896	0.292793	0.436253	Yes
NM_152331.2	ACOT4	0.638602	1.86082e-07	1.90799e-06	Yes
NM_181864.2	ACOT7	0.196462	0.00653385	0.0173471	Yes
NM_005469.2	ACOT8	0.0531083	0.0362157	0.0781665	No
NM_001033583.2	ACOT9	-0.0178208	0.822358	0.893172	Yes
NM_007292.4	ACOX1	0.208751	0.000109437	0.000464174	Yes
NM_003500.2	ACOX2	-0.518144	1.98972e-07	2.00216e-06	Yes
NM_003501.1	ACOX3	-0.038165	0.391529	0.541038	Yes
NM_018308.1	ACOXL	0.00353126	0.66891	0.784104	No
NM_001001696.1	ACOXL-AS1	-0.00878095	0.247811	0.38392	No
NM_007099.2	ACP1	-0.133664	0.119901	0.21346	Yes
NM_001610.1	ACP2	1.12005	1.62252e-10	1.16854e-08	Yes
NM_033068.2	ACP4	-0.00411646	0.661944	0.778816	No
NM_001611.2	ACP5	1.84155	8.84916e-08	1.04559e-06	Yes
NM_016361.3	ACP6	-0.33767	5.88966e-06	3.55039e-05	Yes
NM_001004318.1	ACP7	0.0155014	0.0562353	0.113758	No
NM_001099.2	ACPP	0.204193	4.92491e-07	4.25189e-06	Yes
NM_001097.2	ACR	-0.013177	0.0684876	0.134306	No
NM_032489.2	ACRBP	0.27639	3.30933e-07	3.03253e-06	Yes
NM_020115.3	ACRV1	-0.00502332	0.559754	0.69634	No
NM_015162.3	ACSBG1	0.0012044	0.89154	0.936856	No
NM_030924.3	ACSBG2	-0.0575333	0.000207696	0.000816938	No
NM_025149.3	ACSF2	0.291545	9.10354e-07	7.10012e-06	Yes
NM_174917.1	ACSF3	0.0126495	0.164836	0.277314	No
NM_001995.2	ACSL1	0.755234	1.00317e-05	5.68484e-05	Yes
NM_004457.3	ACSL3	-0.391748	1.91951e-06	1.33996e-05	Yes
NM_004458.1	ACSL4	0.196166	0.0440659	0.0925019	Yes
NM_016234.3	ACSL5	0.681435	2.61527e-08	3.93265e-07	Yes
NM_001009185.1	ACSL6	0.0137804	0.310494	0.455482	No
NM_052956.2	ACSM1	-0.0123007	0.218315	0.347905	No
NM_001010845.1	ACSM2A	-0.00815797	0.239718	0.374087	No
NM_182617.2	ACSM2B	-0.00955499	0.231702	0.36482	No
NM_005622.3	ACSM3	-0.0545731	0.0162045	0.03881	No
NM_017888.2	ACSM5	0.237995	0.00158595	0.00495511	Yes
NM_207321.1	ACSM6	-0.00231215	0.815252	0.889152	No
NM_032501.2	ACSS1	-0.122152	0.127562	0.224717	Yes
NM_018677.2	ACSS2	-0.186677	0.0241255	0.0547394	Yes
NM_024560.2	ACSS3	-0.00664225	0.584932	0.716351	No
NM_001613.1	ACTA2	-0.1365	0.102416	0.188111	Yes
NM_001101.2	ACTB	0.00567068	0.892235	0.937142	Yes
NM_001017992.2	ACTBL2	-0.00483461	0.549864	0.687776	No
NM_005159.4	ACTC1	-2.20664	8.39049e-08	9.98036e-07	Yes
NM_001614.2	ACTG1	-0.664557	0.0764569	0.147295	Yes
NM_001615.3	ACTG2	-1.13822	4.93136e-06	3.03171e-05	Yes
NM_001024675.1	ACTL10	0.00131729	0.932835	0.96142	No
NM_177989.2	ACTL6A	-0.0298362	0.559809	0.69634	Yes
NM_016188.3	ACTL6B	0.0009711	0.907693	0.946005	No
NM_006687.2	ACTL7A	0.0125062	0.1313	0.23007	No
NM_006686.2	ACTL7B	0.00783166	0.279989	0.421205	No
NM_030812.1	ACTL8	-0.00867945	0.220596	0.350605	No
NM_178525.2	ACTL9	0.0121093	0.328548	0.474983	No
NM_001102.2	ACTN1	-0.696975	2.45663e-09	6.84886e-08	Yes
NM_001103.1	ACTN2	-0.192626	2.05132e-07	2.05121e-06	Yes
NM_001104.1	ACTN3	-0.0190196	0.0454292	0.0949374	No
NM_004924.3	ACTN4	-0.953139	8.88305e-09	1.69628e-07	Yes
NM_018477.2	ACTR10	-0.198296	0.000111825	0.00047261	Yes
NM_005736.2	ACTR1A	0.0138452	0.766275	0.855275	Yes
NM_005735.2	ACTR1B	-0.235395	1.23798e-05	6.82135e-05	Yes
NM_001005386.1	ACTR2	0.218819	0.0096374	0.0245131	Yes
NM_005721.3	ACTR3	0.29536	0.101586	0.186898	Yes
NM_001040135.1	ACTR3B	-0.030073	0.012641	0.0311621	No
NM_001032412.1	ACTR3BP2	-0.0060756	0.431092	0.57928	No
NM_024855.3	ACTR5	-0.190856	3.14851e-05	0.000154786	Yes
NM_022496.3	ACTR6	-0.160501	0.0344982	0.0749424	Yes
NM_022899.3	ACTR8	0.019538	0.404877	0.554116	No
NM_138289.2	ACTRT1	0.0165843	0.664607	0.780915	Yes
NM_080431.4	ACTRT2	-0.00533157	0.552389	0.68972	No
NM_032487.3	ACTRT3	-0.092897	0.000363802	0.00133763	No
NM_001105.2	ACVR1	-0.0234253	0.712969	0.8173	Yes
NM_004302.3	ACVR1B	0.235071	6.04433e-05	0.000274821	Yes
NM_145259.1	ACVR1C	0.00801614	0.523031	0.664604	No
NM_001616.3	ACVR2A	-0.0888653	0.000375021	0.0013732	No
NM_001106.3	ACVR2B	0.0456819	0.0161765	0.0387587	No
NM_000020.2	ACVRL1	0.359612	1.58426e-08	2.61646e-07	Yes
NM_000666.1	ACY1	0.453256	2.87646e-09	7.56785e-08	Yes
NM_080658.1	ACY3	0.0940224	2.31001e-05	0.000118121	No
NM_001107.3	ACYP1	-0.159936	0.00639377	0.0170159	Yes
NM_138448.3	ACYP2	-0.00725755	0.573419	0.707767	No
NM_000022.2	ADA	0.862834	8.79981e-09	1.68401e-07	Yes
NM_177405.1	ADA2	1.2204	2.47179e-09	6.87703e-08	Yes
NM_139243.2	ADAD1	0.00132993	0.871049	0.924267	No
NM_139174.2	ADAD2	0.0156087	0.107887	0.196309	No
NM_001012969.1	ADAL	-0.073863	0.00400868	0.0112696	No
NM_001110.2	ADAM10	0.179083	0.0690182	0.1352	Yes
NM_002390.4	ADAM11	-0.00605691	0.498314	0.642529	No
NM_021641.2	ADAM12	0.0722949	2.09556e-05	0.000108467	No
NM_207195.1	ADAM15	0.522226	0.00189706	0.0057997	Yes
NM_003183.4	ADAM17	0.0366776	0.134513	0.234687	No
NM_014237.1	ADAM18	0.00437043	0.925462	0.9567	Yes
NM_033274.2	ADAM19	0.0703434	0.491057	0.635989	Yes
NM_001464.3	ADAM2	-0.0158234	0.129264	0.227175	No
NM_003814.4	ADAM20	-0.00526611	0.531066	0.671738	No
NM_003813.2	ADAM21	-0.0163535	0.172937	0.288511	No
NM_021723.2	ADAM22	0.00125691	0.892828	0.937433	No
NM_003812.2	ADAM23	-0.0206653	0.771246	0.859042	Yes
NM_014265.4	ADAM28	0.246082	0.000105361	0.000449351	Yes
NM_021794.2	ADAM30	-0.00429129	0.584278	0.715847	No
NM_145004.5	ADAM32	-0.0292631	0.0100958	0.0255292	No
NM_025220.2	ADAM33	-0.0306759	0.135082	0.235453	No
NM_003817.2	ADAM7	0.00217536	0.80069	0.878557	No
NM_001109.3	ADAM8	1.50719	8.14445e-09	1.58942e-07	Yes
NM_003816.2	ADAM9	0.127971	0.24005	0.374412	Yes
NM_014479.2	ADAMDEC1	0.965049	1.35136e-06	9.94712e-06	Yes
NM_006988.3	ADAMTS1	-1.1847	2.10954e-08	3.28051e-07	Yes
NM_030957.2	ADAMTS10	-0.00272478	0.772642	0.859842	No
NM_030955.2	ADAMTS12	-0.00776238	0.34711	0.494729	No
NM_139027.2	ADAMTS13	0.0017094	0.888692	0.935036	No
NM_080722.3	ADAMTS14	0.00738066	0.359842	0.50758	No
NM_139055.1	ADAMTS15	-0.0176313	0.112786	0.203367	No
NM_139056.2	ADAMTS16	0.00679928	0.448623	0.596474	No
NM_139057.2	ADAMTS17	-0.00337038	0.62385	0.749186	No
NM_199355.2	ADAMTS18	-0.00224808	0.836531	0.903059	No
NM_133638.3	ADAMTS19	-0.0138745	0.117109	0.209398	No
NM_014244.2	ADAMTS2	-0.0900788	0.0359114	0.0775757	Yes
NM_025003.3	ADAMTS20	-0.00181711	0.870739	0.924191	No
NM_014243.1	ADAMTS3	-0.0632284	0.012776	0.0314598	No
NM_005099.3	ADAMTS4	0.660374	5.58419e-07	4.70667e-06	Yes
NM_007038.2	ADAMTS5	0.0642676	0.160832	0.27171	Yes
NM_197941.2	ADAMTS6	-0.11703	0.00691982	0.0182328	Yes
NM_007037.4	ADAMTS8	-1.34286	1.18029e-06	8.88167e-06	Yes
NM_182920.1	ADAMTS9	-0.595342	0.000131843	0.000547185	Yes
NM_001040272.4	ADAMTSL1	-0.252643	1.01623e-06	7.81946e-06	Yes
NM_014694.2	ADAMTSL2	0.0350322	0.728185	0.828615	Yes
NM_207517.2	ADAMTSL3	-0.974533	2.885e-10	1.63168e-08	Yes
NM_025008.3	ADAMTSL4	0.214574	0.00358811	0.0102167	Yes
NM_001025493.1	ADAMTSL4-AS1	0.00174833	0.864619	0.92046	No
NM_213604.1	ADAMTSL5	-0.320488	2.51582e-05	0.000127398	Yes
NM_006869.1	ADAP1	0.309154	6.52645e-07	5.3387e-06	Yes
NM_018404.2	ADAP2	1.39169	1.59774e-09	5.14958e-08	Yes
NM_001111.3	ADAR	0.127663	0.0753679	0.145675	Yes
NM_001112.2	ADARB1	-1.04178	2.73645e-10	1.56763e-08	Yes
NM_018702.1	ADARB2	-0.0102173	0.401949	0.551213	No
NM_012091.2	ADAT1	0.0871243	0.0965766	0.179348	Yes
NM_182503.2	ADAT2	-0.0114187	0.46008	0.60689	No
NM_138422.1	ADAT3	0.186927	5.2847e-07	4.51424e-06	Yes
NM_020421.2	ADCK1	0.250998	5.40344e-08	6.9631e-07	Yes
NM_052853.3	ADCK2	0.484454	5.30777e-05	0.00024547	Yes
NM_174922.3	ADCK5	0.0902129	0.00112022	0.00362631	No
NM_021116.1	ADCY1	-0.0112246	0.47735	0.623283	No
NM_018417.2	ADCY10	0.0152311	0.72188	0.824145	Yes
NM_001010871.1	ADCY10P1	-0.00216142	0.953753	0.973879	Yes
NM_020546.2	ADCY2	-0.014873	0.122998	0.218083	No
NM_004036.3	ADCY3	0.874115	9.8003e-12	2.56363e-09	Yes
NM_139247.2	ADCY4	0.407318	0.00740254	0.0193554	Yes
NM_183357.1	ADCY5	-0.391634	6.89411e-08	8.52595e-07	Yes
NM_020983.2	ADCY6	-0.781538	1.4964e-07	1.59799e-06	Yes
NM_001114.3	ADCY7	0.376291	0.000120177	0.000504186	Yes
NM_001115.1	ADCY8	0.0438891	0.0344354	0.0748161	No
NM_001116.2	ADCY9	-0.819789	2.36888e-10	1.44567e-08	Yes
NM_001117.3	ADCYAP1	0.137878	0.115664	0.207441	Yes
NM_001118.3	ADCYAP1R1	-0.00337191	0.710788	0.81559	No
NM_176801.1	ADD1	-0.477397	1.93657e-07	1.96748e-06	Yes
NM_017483.2	ADD2	-0.00826862	0.452895	0.600535	No
NM_001121.2	ADD3	-0.231586	0.0506364	0.104157	Yes
NM_001083909.1	ADGRA1	0.00335499	0.71454	0.818573	No
NM_032777.6	ADGRA2	-0.0566707	0.468098	0.614591	Yes
NM_145290.2	ADGRA3	-0.00701813	0.425726	0.574286	No
NM_001702.2	ADGRB1	0.000990588	0.895338	0.939235	No
NM_001703.2	ADGRB2	-0.0209554	0.0566836	0.114508	No
NM_001704.1	ADGRB3	-0.294615	0.000252472	0.00096839	Yes
NM_198827.2	ADGRD1	-0.00813888	0.493669	0.638301	No
NM_182611.1	ADGRD2	0.000564698	0.936507	0.963435	No
NM_001974.3	ADGRE1	0.157037	1.70239e-06	1.21222e-05	Yes
NM_152920.1	ADGRE2	1.2323	1.57025e-08	2.60374e-07	Yes
NM_032571.3	ADGRE3	0.00393073	0.77768	0.863633	No
NM_078481.2	ADGRE5	-0.4829	4.57103e-06	2.84066e-05	Yes
NM_153840.2	ADGRF1	0.0051965	0.662133	0.778885	No
NM_153839.5	ADGRF2	0.00139125	0.870129	0.924007	No
NM_153835.3	ADGRF3	-0.00937655	0.413598	0.562885	No
NM_153838.3	ADGRF4	0.00527037	0.496037	0.640384	No
NM_015234.4	ADGRF5	1.01137	0.00016222	0.000657733	Yes
NM_201524.1	ADGRG1	0.396482	0.0197202	0.0460562	Yes
NM_001079859.1	ADGRG2	-0.142853	3.64724e-05	0.000176248	Yes
NM_170776.3	ADGRG3	0.0449847	0.00500782	0.0137138	No
NM_153834.3	ADGRG4	0.000556752	0.946873	0.970313	No
NM_153837.1	ADGRG5	0.109467	0.00316721	0.00914476	Yes
NM_020455.4	ADGRG6	0.12337	0.000184213	0.00073532	Yes
NM_032787.1	ADGRG7	0.00450998	0.624236	0.749342	No
NM_014921.3	ADGRL1	-0.172707	0.000105176	0.000448674	Yes
NM_012302.2	ADGRL2	-0.634575	2.45293e-05	0.000124675	Yes
NM_015236.3	ADGRL3	-0.288772	6.97072e-05	0.000311743	Yes
NM_032119.3	ADGRV1	0.00490117	0.603799	0.732503	No
NM_000667.2	ADH1A	-0.945969	5.89257e-05	0.000269429	Yes
NM_000668.3	ADH1B	-0.590111	0.00180291	0.00555	Yes
NM_000669.3	ADH1C	-0.113201	3.65057e-07	3.30094e-06	No
NM_000670.3	ADH4	-0.0524646	0.00571184	0.0154089	No
NM_000671.3	ADH5	-0.588522	4.17249e-07	3.68286e-06	Yes
NM_000672.2	ADH6	-0.0168015	0.106481	0.194267	No
NM_144650.2	ADHFE1	-0.705916	4.46666e-08	5.93294e-07	Yes
NM_018269.1	ADI1	-0.279715	0.00350814	0.0100162	Yes
NM_001018082.1	ADIG	0.0234398	0.0425568	0.0897797	No
NM_004797.2	ADIPOQ	0.00315543	0.703678	0.810101	No
NM_015999.2	ADIPOR1	0.390776	0.000350565	0.00129432	Yes
NM_024551.2	ADIPOR2	0.0624612	0.117914	0.210667	Yes
NM_006829.2	ADIRF	-0.991255	3.2325e-06	2.098e-05	Yes
NM_001123.2	ADK	0.011868	0.68433	0.795198	No
NM_001124.1	ADM	1.45075	1.42556e-07	1.53892e-06	Yes
NM_024866.4	ADM2	0.0519072	0.0507975	0.104399	No
NM_181442.1	ADNP	-0.204214	0.00942079	0.024008	Yes
NM_014913.2	ADNP2	-0.208887	0.000325681	0.00121101	Yes
NM_032804.5	ADO	0.181817	0.000203742	0.00080263	Yes
NM_000674.1	ADORA1	0.00697863	0.442663	0.590361	No
NM_000675.3	ADORA2A	0.0593652	0.124156	0.219851	Yes
NM_000676.2	ADORA2B	0.541171	3.25579e-08	4.65161e-07	Yes
NM_001081976.1	ADORA3	1.05896	3.74208e-06	2.37511e-05	Yes
NM_031284.3	ADPGK	0.729606	1.17447e-09	4.13018e-08	Yes
NM_001125.2	ADPRH	0.266472	0.000185042	0.00073813	Yes
NM_199162.1	ADPRHL1	-0.0301814	0.0917806	0.172006	No
NM_017825.1	ADPRHL2	0.19327	0.00164357	0.00511445	Yes
NM_020233.4	ADPRM	-0.0402709	0.371584	0.519068	Yes
NM_033302.2	ADRA1A	-0.0335528	0.551331	0.68892	Yes
NM_000679.3	ADRA1B	-1.04946	1.6938e-08	2.75964e-07	Yes
NM_000678.3	ADRA1D	-0.0228689	0.125248	0.221541	No
NM_000681.2	ADRA2A	0.109743	0.0757285	0.14626	Yes
NM_000682.5	ADRA2B	-0.0485257	0.0419907	0.0887647	No
NM_000684.2	ADRB1	0.00199423	0.821347	0.892503	No
NM_000024.4	ADRB2	0.443927	1.36417e-05	7.43366e-05	Yes
NM_000025.1	ADRB3	0.012318	0.189045	0.310082	No
NM_175573.1	ADRM1	0.278528	9.21999e-06	5.27846e-05	Yes
NM_000026.1	ADSL	0.153505	0.000335314	0.00124266	Yes
NM_001126.2	ADSS	-0.0421148	0.546142	0.684566	Yes
NM_152328.3	ADSSL1	-1.13898	1.5098e-08	2.53906e-07	Yes
NM_032744.2	ADTRP	0.794611	8.48075e-06	4.88517e-05	Yes
NM_001129.3	AEBP1	-0.627842	4.11118e-05	0.000196001	Yes
NM_153207.3	AEBP2	-0.774458	5.69786e-10	2.62146e-08	Yes
NM_022767.2	AEN	-0.0703025	0.0916029	0.171746	Yes
NM_198595.2	AFAP1	-0.293258	0.00028813	0.00108778	Yes
NM_152406.1	AFAP1L1	0.317501	0.000121086	0.00050764	Yes
NM_001001936.1	AFAP1L2	-0.442491	5.33483e-07	4.54177e-06	Yes
NM_005936.2	AFDN	0.00825817	0.353156	0.500775	No
NM_005935.1	AFF1	-0.0165022	0.392852	0.542297	No
NM_002025.2	AFF2	-0.00740695	0.476896	0.622872	No
NM_001025108.1	AFF3	-0.321293	1.22975e-05	6.78234e-05	Yes
NM_014423.3	AFF4	-0.558196	1.27505e-08	2.23529e-07	Yes
NM_145315.3	AFG1L	0.119367	1.19214e-07	1.33236e-06	No
NR_003226.1	AFG3L1P	0.0686951	0.149357	0.255308	Yes
NM_006796.1	AFG3L2	0.24316	2.50281e-05	0.000126811	Yes
NM_001133.2	AFM	0.00446127	0.576883	0.71026	No
NM_001010982.2	AFMID	0.00474502	0.954371	0.974321	Yes
NM_001134.1	AFP	-0.0117476	0.490761	0.635817	No
NM_017657.3	AFTPH	0.00442454	0.965254	0.980604	Yes
NM_000027.2	AGA	-0.230211	0.0020801	0.00630598	Yes
NM_014914.3	AGAP1	-0.0242507	0.423479	0.572332	No
NM_014770.2	AGAP2	0.0269978	0.00419789	0.0117365	No
NM_031946.4	AGAP3	0.479158	1.00645e-08	1.86182e-07	Yes
NM_152336.1	AGBL1	0.00952491	0.233953	0.367386	No
NM_024783.2	AGBL2	-0.0115917	0.129477	0.227436	No
NM_178563.1	AGBL3	0.000841327	0.91598	0.95128	No
NM_032785.1	AGBL4	0.00417788	0.681021	0.792806	No
NM_021831.3	AGBL5	-0.0212965	0.045382	0.0948721	No
NM_001136.3	AGER	-0.00488173	0.608179	0.735839	No
NM_004504.3	AGFG1	0.188854	0.0275698	0.0616329	Yes
NM_006076.4	AGFG2	-0.102938	0.00101408	0.00332148	No
NM_018046.3	AGGF1	0.0246031	0.456024	0.603377	No
NM_018238.2	AGK	0.0177381	0.558072	0.695002	No
NM_000642.2	AGL	-0.188994	0.000303775	0.00113789	Yes
NM_024758.3	AGMAT	0.0776316	0.00593918	0.0159403	No
NM_001004320.1	AGMO	-0.0024417	0.783682	0.867311	No
NM_012199.2	AGO1	-0.140438	0.00482252	0.0132739	Yes
NM_012154.2	AGO2	-0.126598	0.225434	0.356593	Yes
NM_177422.1	AGO3	0.00917441	0.702577	0.809516	No
NM_017629.2	AGO4	0.020404	0.523356	0.664863	No
NM_006411.2	AGPAT1	-0.0110973	0.784016	0.867552	Yes
NM_006412.3	AGPAT2	0.332589	0.0012298	0.00394653	Yes
NM_001037553.1	AGPAT3	0.371322	0.000120274	0.000504389	Yes
NM_020133.2	AGPAT4	0.195053	0.0110268	0.0276159	Yes
NM_018361.3	AGPAT5	0.12562	0.103681	0.189901	Yes
NM_003659.2	AGPS	0.439678	7.49133e-06	4.37339e-05	Yes
NM_006408.2	AGR2	-0.0100397	0.36488	0.512772	No
NM_176813.3	AGR3	-0.00698523	0.310324	0.455307	No
NM_198576.2	AGRN	0.161	0.0303902	0.0671434	Yes
NM_001138.1	AGRP	0.00550309	0.530432	0.671271	No
NM_000029.2	AGT	-0.059383	0.549717	0.687688	Yes
NM_015239.1	AGTPBP1	0.169552	0.000553363	0.00193906	Yes
NM_000685.4	AGTR1	-0.469281	2.98276e-06	1.9532e-05	Yes
NM_000686.4	AGTR2	-0.0107946	0.262053	0.401086	No
NM_001040196.1	AGTRAP	0.439643	1.36625e-07	1.48762e-06	Yes
NM_000030.1	AGXT	-0.00485546	0.613385	0.740221	No
NM_031900.1	AGXT2	-0.00817312	0.335911	0.483032	No
NM_015446.3	AHCTF1	-0.337995	0.00026994	0.00102762	Yes
NM_000687.1	AHCY	0.352414	2.18534e-06	1.49497e-05	Yes
NM_006621.4	AHCYL1	-0.0296887	0.619321	0.745158	Yes
NM_015328.1	AHCYL2	0.0133733	0.587308	0.718221	No
NM_001029882.2	AHDC1	-0.269774	0.0068503	0.0180736	Yes
NM_017651.3	AHI1	-0.272122	1.99459e-05	0.000103876	Yes
NM_001620.1	AHNAK	-0.531634	2.08108e-07	2.0728e-06	Yes
NM_001621.2	AHR	0.0453836	0.668267	0.783716	Yes
NM_020731.3	AHRR	0.0101104	0.2241	0.355117	No
NM_012111.1	AHSA1	-0.00676018	0.862658	0.919081	Yes
NM_152392.2	AHSA2P	-0.296819	0.00229631	0.00687809	Yes
NM_001622.1	AHSG	-0.0131784	0.130521	0.228983	No
NM_016633.2	AHSP	0.0457452	0.364495	0.512394	Yes
NM_020661.1	AICDA	0.0396494	0.00975191	0.0247512	No
NM_032955.1	AIF1	1.20074	7.46803e-09	1.50198e-07	Yes
NM_031426.2	AIF1L	-1.15536	4.53344e-05	0.000213836	Yes
NM_145813.1	AIFM1	0.190073	1.10296e-05	6.16539e-05	Yes
NM_032797.4	AIFM2	0.000183396	0.994294	0.996707	No
NM_001018060.1	AIFM3	-0.00313788	0.795601	0.875141	No
NM_016108.2	AIG1	-0.222916	5.07118e-07	4.36544e-06	Yes
NM_004833.1	AIM2	0.464146	0.000115121	0.000485384	Yes
NM_004757.2	AIMP1	-0.00907121	0.34674	0.49444	No
NM_006303.3	AIMP2	0.226648	5.54969e-05	0.000254999	Yes
NM_003977.1	AIP	-0.309274	0.000128207	0.000533842	Yes
NM_014336.3	AIPL1	-0.0226039	0.00953216	0.0242663	No
NM_000383.2	AIRE	0.00230358	0.811026	0.886384	No
NM_018836.3	AJAP1	-0.0223807	0.350327	0.497931	No
NM_032876.4	AJUBA	-0.327323	1.90244e-07	1.93946e-06	Yes
NM_000476.1	AK1	-0.570637	1.67555e-07	1.75552e-06	Yes
NM_001625.2	AK2	-0.00610735	0.894079	0.938246	Yes
NM_016282.2	AK3	-0.192569	0.00199609	0.00607786	Yes
NM_203464.1	AK4	-0.161943	0.147677	0.253146	Yes
NM_174858.1	AK5	-0.495679	1.40839e-07	1.52324e-06	Yes
NM_152327.2	AK7	0.00941781	0.302013	0.446359	No
NM_152572.2	AK8	0.0773816	0.00011861	0.000498317	No
NM_145025.3	AK9	-0.134506	2.13951e-05	0.000110549	Yes
NM_003488.3	AKAP1	-0.167394	0.000334399	0.00123979	Yes
NM_007202.2	AKAP10	0.00764213	0.904168	0.943861	Yes
NM_016248.2	AKAP11	-0.242763	0.00054703	0.00191876	Yes
NM_144497.1	AKAP12	-0.512886	2.05951e-06	1.41766e-05	Yes
NM_006738.4	AKAP13	-0.175579	0.0439821	0.0923806	Yes
NM_178813.5	AKAP14	-0.00330148	0.749072	0.843704	No
NM_005088.2	AKAP17A	0.00846352	0.820696	0.891948	Yes
NM_001004065.3	AKAP2	-0.115513	0.00235247	0.00702497	Yes
NM_006422.2	AKAP3	-0.011414	0.301109	0.445356	No
NM_139289.1	AKAP4	0.0103513	0.460669	0.607577	No
NM_004857.2	AKAP5	0.00355758	0.612933	0.739877	No
NM_004274.3	AKAP6	-0.311097	1.77292e-10	1.21138e-08	Yes
NM_004842.2	AKAP7	0.167359	0.00117602	0.00378969	Yes
NM_005858.2	AKAP8	-0.0390541	0.271172	0.41139	Yes
NM_014371.2	AKAP8L	-0.121251	0.0169352	0.0403724	Yes
NM_005751.3	AKAP9	-0.0629307	0.278854	0.420036	Yes
NM_182901.2	AKIP1	0.115466	0.0116582	0.0290173	Yes
NM_024595.1	AKIRIN1	0.0204336	0.791528	0.872602	Yes
NM_018064.2	AKIRIN2	0.549428	1.62288e-07	1.70941e-06	Yes
NM_030767.3	AKNA	0.389996	5.56054e-06	3.37863e-05	Yes
NM_152763.2	AKNAD1	0.00530545	0.62082	0.746455	No
NM_006066.2	AKR1A1	0.474501	3.58977e-07	3.25425e-06	Yes
NM_001628.2	AKR1B1	0.632008	0.000200607	0.000792919	Yes
NM_020299.3	AKR1B10	0.0288722	0.0629153	0.125189	No
NM_001353.5	AKR1C1	-0.00550641	0.52903	0.669973	No
NM_003739.4	AKR1C3	-0.301373	0.0141679	0.0344384	Yes
NM_001818.2	AKR1C4	0.0110493	0.0956635	0.177969	No
NM_001007536.2	AKR1C8P	0.013017	0.140656	0.2432	No
NM_005989.2	AKR1D1	0.0174158	0.0292555	0.0650168	No
NM_001040177.1	AKR1E2	-0.0296913	0.00294637	0.00858702	No
NM_003689.2	AKR7A2	0.122052	0.0694379	0.135869	Yes
NM_012067.2	AKR7A3	0.0144285	0.274143	0.41487	No
NM_201252.1	AKR7L	-0.00926939	0.414258	0.563481	No
NM_001014432.1	AKT1	0.0031661	0.949973	0.972031	Yes
NM_001098633.1	AKT1S1	-0.0955054	0.0462109	0.0963441	Yes
NM_001626.3	AKT2	-0.0134391	0.46309	0.61009	No
NM_181690.1	AKT3	-0.040688	0.00325939	0.00938296	No
NM_022476.2	AKTIP	-0.564254	7.55021e-08	9.19644e-07	Yes
NM_001003945.1	ALAD	-0.347933	1.53314e-06	1.11006e-05	Yes
NM_000688.4	ALAS1	0.0652727	0.000282146	0.00106791	No
NM_001037967.1	ALAS2	0.0129037	0.35723	0.50506	No
NM_000477.3	ALB	0.000996257	0.904212	0.943861	No
NM_001627.2	ALCAM	-0.384357	0.00408743	0.0114674	Yes
NM_153329.2	ALDH16A1	0.55643	1.54107e-10	1.13139e-08	Yes
NM_000689.3	ALDH1A1	0.362256	0.0667971	0.131557	Yes
NM_170697.1	ALDH1A2	0.422808	0.0333539	0.072768	Yes
NM_000693.2	ALDH1A3	0.0268003	0.865576	0.920961	Yes
NM_000692.3	ALDH1B1	-1.01702	2.95506e-08	4.2945e-07	Yes
NM_012190.2	ALDH1L1	-0.673657	8.04667e-08	9.66199e-07	Yes
NM_000690.2	ALDH2	-0.305959	0.0029455	0.00858654	Yes
NM_000691.3	ALDH3A1	-0.00882144	0.761174	0.851971	No
NM_000382.2	ALDH3A2	-0.144079	0.0856257	0.162252	Yes
NM_000694.2	ALDH3B1	0.938066	1.25552e-10	1.0261e-08	Yes
NM_000695.3	ALDH3B2	-0.0160028	0.0974785	0.180739	No
NM_170726.1	ALDH4A1	0.269192	3.27809e-05	0.000160283	Yes
NM_170740.1	ALDH5A1	-0.390786	2.08166e-09	6.1409e-08	Yes
NM_005589.2	ALDH6A1	-0.361469	8.87823e-05	0.000385592	Yes
NM_001182.2	ALDH7A1	-0.194131	0.0097118	0.024667	Yes
NM_022568.2	ALDH8A1	-0.00494946	0.722582	0.824594	No
NM_000696.3	ALDH9A1	0.242181	0.000620121	0.00214631	Yes
NM_184043.1	ALDOA	0.391496	0.001333	0.00424472	Yes
NM_000035.2	ALDOB	0.00862921	0.35142	0.49879	No
NM_005165.2	ALDOC	-0.563955	2.84775e-05	0.00014234	Yes
NM_019109.3	ALG1	0.128804	0.00312872	0.00904344	Yes
NM_001013620.3	ALG10B	0.0714936	0.000307248	0.00114969	No
NM_001004127.1	ALG11	-0.0459994	0.122848	0.217839	No
NM_024105.3	ALG12	0.0261952	0.105481	0.192727	No
NM_018466.3	ALG13	-0.111812	0.0761054	0.146765	Yes
NM_144988.2	ALG14	-0.0657067	0.178679	0.296418	Yes
NM_001015050.1	ALG1L	-0.0324098	0.0125783	0.0310246	No
NM_033087.3	ALG2	-0.0111229	0.381752	0.530148	No
NM_005787.4	ALG3	0.357488	5.94396e-08	7.56151e-07	Yes
NM_013338.3	ALG5	0.235959	0.0102858	0.0259579	Yes
NM_013339.2	ALG6	0.306281	1.23803e-07	1.37585e-06	Yes
NM_024079.4	ALG8	0.366973	6.42736e-10	2.85359e-08	Yes
NM_001077692.1	ALG9	0.104303	0.00199629	0.00607786	Yes
NM_004304.3	ALK	0.356035	0.00433023	0.0120702	Yes
NM_207413.2	ALKAL1	-0.0511861	0.0760162	0.146654	No
NM_001002919.2	ALKAL2	0.256565	0.0352207	0.0763157	Yes
NM_006020.2	ALKBH1	0.0111169	0.719283	0.82215	No
NM_001001655.1	ALKBH2	-0.142022	0.003692	0.0104722	Yes
NM_139178.2	ALKBH3	-0.129683	0.0124963	0.0308526	Yes
NM_017621.2	ALKBH4	-0.0374528	0.142853	0.246332	No
NM_017758.3	ALKBH5	-0.194333	0.000728091	0.00247231	Yes
NM_198867.1	ALKBH6	-0.0096995	0.823484	0.894121	Yes
NM_032306.2	ALKBH7	-0.0905723	0.232195	0.365368	Yes
NM_138775.1	ALKBH8	-0.127309	0.0117104	0.0291267	Yes
NM_199232.1	ALLC	0.00635976	0.547037	0.685302	No
NM_015120.4	ALMS1	-0.0632963	0.0142944	0.0347128	No
NM_145300.1	ALMS1P1	-0.014597	0.0987848	0.182723	No
NM_000697.2	ALOX12	0.020847	0.159536	0.269853	No
NM_001139.2	ALOX12B	0.00764223	0.278857	0.420036	No
XM_001131480.1	ALOX15	-0.0114388	0.196799	0.320403	No
NM_001141.2	ALOX15B	0.204	0.00649389	0.0172462	Yes
NM_000698.2	ALOX5	0.00389055	0.817804	0.890871	No
NM_001629.2	ALOX5AP	0.830759	0.000283571	0.00107239	Yes
NM_021628.1	ALOXE3	-0.00962829	0.205161	0.331103	No
NM_031313.1	ALPG	-0.00995401	0.227815	0.359687	No
NM_001631.2	ALPI	-0.0070259	0.261417	0.400285	No
NM_052947.3	ALPK2	0.560897	3.6539e-07	3.30199e-06	Yes
NM_020778.3	ALPK3	-0.0772224	0.000140371	0.00057852	No
NM_000478.3	ALPL	0.653973	7.05918e-06	4.15525e-05	Yes
NM_001632.3	ALPP	-0.143585	0.455663	0.603259	Yes
NM_020919.2	ALS2	-0.0764801	0.151223	0.257782	Yes
NM_147129.2	ALS2CL	-0.171717	2.75825e-06	1.82571e-05	Yes
NM_006982.1	ALX1	-0.0125299	0.18426	0.303607	No
NM_006492.1	ALX3	-0.00547432	0.734152	0.83314	No
NM_021926.2	ALX4	-0.0075598	0.29424	0.43783	No
XM_001134346.1	ALYREF	0.00420711	0.959831	0.977668	Yes
NM_014324.4	AMACR	-0.0815456	0.182869	0.301847	Yes
NM_016519.4	AMBN	-0.00580037	0.435184	0.583455	No
NM_001633.2	AMBP	0.00232502	0.819615	0.891472	No
NM_017749.2	AMBRA1	0.0205328	0.287768	0.430175	No
NM_001033059.1	AMD1	0.0433872	0.565341	0.700816	Yes
NM_152435.1	AMDHD1	0.201397	0.00282868	0.00828817	Yes
NM_015944.2	AMDHD2	0.198997	1.95874e-07	1.98207e-06	Yes
NM_001142.2	AMELX	0.00639913	0.405084	0.554253	No
NM_001143.1	AMELY	0.00237775	0.756724	0.849285	No
NM_152424.3	AMER1	-0.389551	8.79707e-08	1.04082e-06	Yes
NM_152704.2	AMER2	0.00290377	0.752046	0.845784	No
NM_152698.1	AMER3	-0.00133421	0.862722	0.919081	No
NM_001144.4	AMFR	0.115172	0.531445	0.672026	Yes
NM_000479.2	AMH	-0.00914674	0.428268	0.576619	No
NM_020547.1	AMHR2	0.0189266	0.414	0.563216	No
NM_020703.2	AMIGO1	-0.0786785	4.75496e-05	0.000222982	No
NM_181847.3	AMIGO2	-0.0207918	0.0169812	0.0404574	No
NM_198722.1	AMIGO3	0.00596463	0.527858	0.668728	No
NM_015365.2	AMMECR1	0.16193	5.95344e-05	0.000271583	Yes
NM_031445.2	AMMECR1L	-0.153978	0.00612836	0.016398	Yes
NM_030943.2	AMN	-0.0192851	0.101579	0.186898	No
NM_133265.2	AMOT	-0.698974	1.70424e-08	2.77157e-07	Yes
NM_130847.1	AMOTL1	-0.00782545	0.311658	0.456736	No
NM_016201.2	AMOTL2	-0.000661335	0.935349	0.962725	No
NM_000036.1	AMPD1	0.0828704	0.288476	0.431015	Yes
NM_004037.6	AMPD2	0.000356991	0.961412	0.978548	No
NM_000480.2	AMPD3	0.402236	2.19104e-09	6.31159e-08	Yes
NM_001635.2	AMPH	-0.597594	3.31032e-06	2.14008e-05	Yes
NM_000481.2	AMT	-0.527089	1.56956e-06	1.13246e-05	Yes
NM_212557.2	AMTN	-0.00988583	0.355049	0.502688	No
NM_001008221.1	AMY1A	0.0247983	0.00136646	0.00433882	No
NM_001008218.1	AMY1B	-0.0473188	0.701048	0.808174	Yes
NM_001008219.1	AMY1C	-0.187439	0.169674	0.284027	Yes
NM_000699.2	AMY2A	0.0108353	0.439312	0.587437	No
NM_020978.3	AMY2B	-0.0346612	0.293873	0.437497	No
NM_133463.1	AMZ1	0.0348389	0.0821806	0.156727	No
NM_001033569.1	AMZ2	-0.135828	0.0242149	0.0548932	Yes
NM_153032.1	AMZ2P1	0.00948814	0.410425	0.559768	No
NM_022662.2	ANAPC1	0.0675846	0.0519879	0.106496	Yes
NM_014885.3	ANAPC10	-0.0760725	0.183684	0.302911	Yes
NM_001002246.1	ANAPC11	0.205286	0.00734704	0.0192443	Yes
NM_015391.2	ANAPC13	-0.175566	0.0613059	0.122412	Yes
NM_014042.2	ANAPC15	0.152842	0.000297865	0.00111787	Yes
NM_173473.2	ANAPC16	-0.253219	0.0169855	0.0404622	Yes
NM_013366.3	ANAPC2	0.0115281	0.570126	0.704927	No
NM_013367.2	ANAPC4	-0.0845284	0.14937	0.255308	Yes
NM_016237.3	ANAPC5	-0.0102908	0.792758	0.873213	Yes
NM_016238.1	ANAPC7	-0.0260856	0.536494	0.67634	Yes
NM_001097577.1	ANG	-0.257254	0.00527621	0.0143624	Yes
NM_015305.2	ANGEL1	0.446579	5.75434e-10	2.6338e-08	Yes
NM_144567.3	ANGEL2	-0.157863	0.00319136	0.00920652	Yes
NM_001146.3	ANGPT1	-0.879279	1.74309e-06	1.23494e-05	Yes
NM_001147.1	ANGPT2	-0.157063	0.206882	0.333456	Yes
NM_015985.2	ANGPT4	0.0110346	0.219136	0.348963	No
NM_004673.3	ANGPTL1	-0.309627	2.05956e-06	1.41766e-05	Yes
NM_012098.2	ANGPTL2	-0.389008	0.000797674	0.00268192	Yes
NM_014495.2	ANGPTL3	0.00435798	0.671378	0.78596	No
NM_139314.1	ANGPTL4	0.956672	0.00078865	0.00265661	Yes
NM_178127.3	ANGPTL5	-0.0097949	0.700476	0.807724	No
NM_031917.2	ANGPTL6	0.0784692	0.00171985	0.00532104	No
NM_021146.2	ANGPTL7	-0.591881	2.20077e-05	0.000113285	Yes
NM_018687.3	ANGPTL8	-0.0183313	0.145393	0.24998	No
NM_020478.3	ANK1	-0.112436	0.000217809	0.000849191	No
NM_020977.2	ANK2	-0.145294	0.000281193	0.00106498	Yes
NM_020987.2	ANK3	-1.01126	4.51494e-10	2.20884e-08	Yes
NM_182703.3	ANKDD1A	-0.744116	1.35254e-08	2.33429e-07	Yes
NM_022096.4	ANKEF1	0.218264	1.95453e-07	1.98006e-06	Yes
NM_153228.2	ANKFN1	-0.00282313	0.698548	0.806338	No
NM_016376.3	ANKFY1	0.0791638	0.172275	0.287486	Yes
NM_054027.3	ANKH	-0.0408518	0.131368	0.230166	No
NM_017747.1	ANKHD1	-0.0717478	0.0903758	0.17002	Yes
NM_020690.4	ANKHD1-EIF4EBP3	0.00413062	0.853865	0.913647	No
NM_178510.1	ANKK1	-0.0130573	0.11991	0.21346	No
NM_152363.2	ANKLE1	-0.0082947	0.422463	0.571447	No
NM_017844.2	ANKMY1	0.146959	0.0102502	0.0258718	Yes
NM_020319.1	ANKMY2	-0.267041	6.87253e-05	0.00030805	Yes
NM_023039.3	ANKRA2	-0.192444	0.000215269	0.00084169	Yes
NM_014391.2	ANKRD1	0.293883	0.0510257	0.104783	Yes
NM_017664.2	ANKRD10	0.0253264	0.683896	0.794983	Yes
NM_013275.4	ANKRD11	-0.000551649	0.940095	0.965875	No
NM_015208.3	ANKRD12	-0.258095	0.000709772	0.00241935	Yes
NM_033121.1	ANKRD13A	-0.114672	0.0286882	0.0639	Yes
NM_152345.4	ANKRD13B	0.00720775	0.545041	0.683473	No
NM_030816.3	ANKRD13C	-0.0497671	0.220621	0.350605	Yes
NM_207354.1	ANKRD13D	0.0039785	0.632759	0.755745	No
NM_019046.1	ANKRD16	-0.0238971	0.327585	0.473937	No
NM_198889.1	ANKRD17	-0.0992084	0.0479	0.0993525	Yes
NM_147195.1	ANKRD18A	-0.0210118	0.0353918	0.0766305	No
NM_001013728.1	ANKRD18B	-4.28375e-05	0.997321	0.998389	No
NR_003291.1	ANKRD18DP	0.0254495	0.00573608	0.0154556	No
NM_001010925.2	ANKRD19P	-0.00803601	0.504368	0.647889	No
NM_020349.2	ANKRD2	-0.00344068	0.648605	0.768548	No
NM_032250.2	ANKRD20A1	-0.0207864	0.207189	0.333889	No
NM_153750.1	ANKRD20A11P	-0.00151952	0.983514	0.990093	Yes
NM_207439.2	ANKRD20A19P	-0.00466697	0.561413	0.697749	No
NM_001029999.2	ANKRD20A5P	0.0337935	0.0851907	0.161566	No
NM_144590.2	ANKRD22	0.154127	0.129298	0.227211	Yes
NM_144994.6	ANKRD23	-0.00227079	0.770427	0.858453	No
NM_014915.2	ANKRD26	0.0347414	0.0180267	0.0426394	No
NM_001004299.1	ANKRD26P1	-0.00202266	0.902065	0.943025	No
NM_032139.2	ANKRD27	-0.0647055	0.0197666	0.0461281	No
NM_015199.2	ANKRD28	-0.0245649	0.121255	0.215553	No
NM_173505.2	ANKRD29	0.31666	3.78552e-06	2.39669e-05	Yes
NM_001029862.1	ANKRD30B	-0.00828589	0.95998	0.977708	Yes
NM_182608.2	ANKRD33	1.51157	1.5775e-09	5.11218e-08	Yes
NM_001004441.1	ANKRD34B	-0.00111601	0.886857	0.93409	No
NM_144698.2	ANKRD35	-0.493967	4.7869e-05	0.000224184	Yes
NM_198555.1	ANKRD36	0.00614443	0.451904	0.599534	No
NM_181726.2	ANKRD37	-0.896608	6.73908e-08	8.36918e-07	Yes
NM_016466.4	ANKRD39	0.0796469	0.115646	0.20743	Yes
NM_052855.2	ANKRD40	-0.0326166	0.426666	0.575144	Yes
NM_182603.2	ANKRD42	-0.0713731	0.00183248	0.00562833	No
NM_153697.1	ANKRD44	0.00369909	0.729554	0.829725	No
NM_198493.1	ANKRD45	-0.0042499	0.649312	0.769152	No
NM_198401.2	ANKRD46	-0.424643	3.37945e-07	3.08881e-06	Yes
NM_017704.2	ANKRD49	-0.158509	9.70224e-05	0.000416931	Yes
NM_020337.1	ANKRD50	-0.446449	1.46475e-07	1.56985e-06	Yes
NM_024933.2	ANKRD53	-0.0076007	0.375806	0.523734	No
NM_138797.1	ANKRD54	-0.0886309	0.086132	0.163124	Yes
NM_001039935.1	ANKRD55	0.0451699	0.0480841	0.0996761	No
NM_014942.3	ANKRD6	-0.681849	6.80246e-13	7.55031e-10	Yes
NM_001077708.1	ANKRD7	0.00148147	0.891654	0.936881	No
NM_152326.2	ANKRD9	0.0566586	0.0348655	0.0756108	No
NM_015245.2	ANKS1A	-0.223888	0.00201619	0.00612899	Yes
NM_181670.2	ANKS1B	-0.477614	1.47495e-07	1.57983e-06	Yes
NM_133450.2	ANKS3	-0.139969	0.000256323	0.000981256	Yes
NM_145865.2	ANKS4B	-0.0139213	0.037599	0.0808182	No
NM_173551.3	ANKS6	0.00494455	0.584382	0.715925	No
NM_001042410.1	ANKZF1	-0.0785458	0.099926	0.18443	Yes
NM_018685.2	ANLN	0.277996	4.9349e-08	6.46472e-07	Yes
NM_018043.4	ANO1	-1.48032	1.92685e-13	4.55149e-10	Yes
NM_018075.3	ANO10	0.234183	3.86776e-05	0.000185642	Yes
NM_020373.1	ANO2	-0.0178654	0.360865	0.508681	No
NM_031418.1	ANO3	-0.0263691	0.137158	0.238312	No
NM_178826.2	ANO4	0.00481623	0.555012	0.691875	No
NM_213599.1	ANO5	-0.00413804	0.621198	0.746859	No
NM_001025356.1	ANO6	-0.518964	2.52885e-12	1.24749e-09	Yes
NM_001001891.3	ANO7	0.00718602	0.494197	0.638658	No
NM_020959.1	ANO8	0.0775536	0.0218303	0.0502182	No
NM_001012302.2	ANO9	0.0686107	0.0128086	0.0315314	No
NM_000216.2	ANOS1	-0.546721	3.2347e-05	0.000158382	Yes
NM_006305.2	ANP32A	0.036261	0.241397	0.376016	No
NM_006401.2	ANP32B	-0.216929	0.000122508	0.000512391	Yes
NM_012403.1	ANP32C	-0.0263391	0.411743	0.561006	No
NM_012404.2	ANP32D	-0.00385508	0.651625	0.770762	No
NM_030920.2	ANP32E	-0.00243708	0.789385	0.87111	No
NM_001150.1	ANPEP	1.50899	4.42606e-09	1.03971e-07	Yes
NM_032208.1	ANTXR1	-0.769234	9.29116e-06	5.31065e-05	Yes
NM_058172.3	ANTXR2	0.0446488	0.457855	0.60491	Yes
NM_000700.1	ANXA1	-0.0288371	0.613379	0.740221	Yes
NM_007193.3	ANXA10	0.00248327	0.73101	0.830671	No
NM_001157.2	ANXA11	-0.388229	0.00166141	0.0051573	Yes
NM_001003954.1	ANXA13	0.00261709	0.7837	0.867311	No
NM_001002857.1	ANXA2	0.504889	0.0234574	0.0534761	Yes
NM_001014279.1	ANXA2R	0.313051	0.00108111	0.00351703	Yes
NM_005139.2	ANXA3	-0.332759	6.03749e-07	5.00092e-06	Yes
NM_001153.2	ANXA4	-0.0650749	0.544965	0.683454	Yes
NM_001154.2	ANXA5	-0.0729916	0.219449	0.349273	Yes
NM_001155.3	ANXA6	-0.0149033	0.181278	0.299834	No
NM_004034.1	ANXA7	-0.188235	0.00541683	0.0147001	Yes
NM_001637.1	AOAH	0.566581	1.96861e-06	1.36939e-05	Yes
NM_001091.2	AOC1	0.0639627	0.0194323	0.0454495	No
NM_009590.2	AOC2	-0.00383725	0.568645	0.703755	No
NM_003734.2	AOC3	-1.34073	3.92892e-11	4.99205e-09	Yes
NM_032823.3	AOPEP	-0.865252	2.18506e-10	1.37906e-08	Yes
NM_001159.3	AOX1	-0.127554	0.118934	0.212127	Yes
NM_018569.3	AP1AR	0.137191	0.0518247	0.10624	Yes
NM_145730.1	AP1B1	0.805214	3.66349e-10	1.91015e-08	Yes
NM_001030007.1	AP1G1	-0.0445903	0.424376	0.572986	Yes
NM_003917.2	AP1G2	0.376632	5.40006e-06	3.29326e-05	Yes
NM_032493.2	AP1M1	0.0932694	0.0536297	0.109281	Yes
NM_005498.3	AP1M2	-0.00940638	0.307125	0.451846	No
NM_057089.2	AP1S1	0.305443	8.50203e-05	0.000371524	Yes
NM_003916.3	AP1S2	0.379203	0.000288923	0.00108961	Yes
NM_001039569.1	AP1S3	0.0186645	0.0235823	0.0537264	No
NM_130787.2	AP2A1	0.182379	7.57412e-05	0.000334932	Yes
NM_012305.2	AP2A2	0.157959	0.00895303	0.0229466	Yes
NM_001282.2	AP2B1	0.0040912	0.937252	0.963806	Yes
NM_004068.3	AP2M1	0.269282	0.000527745	0.00186141	Yes
NM_004069.3	AP2S1	0.606322	3.64095e-10	1.90736e-08	Yes
NM_003664.3	AP3B1	0.219453	1.72316e-05	9.11895e-05	Yes
NM_004644.3	AP3B2	-0.00905799	0.339465	0.487038	No
NM_003938.5	AP3D1	0.0988464	0.0046581	0.0128692	Yes
NM_207012.2	AP3M1	0.0349977	0.38114	0.529505	Yes
NM_006803.2	AP3M2	-0.417474	4.17766e-10	2.09281e-08	Yes
NM_005829.3	AP3S2	0.00518973	0.913413	0.949725	Yes
NM_006594.1	AP4B1	0.0337301	0.397019	0.546177	Yes
NM_007347.3	AP4E1	0.0646516	0.0899835	0.169425	Yes
NM_004722.3	AP4M1	-0.0716283	0.00171336	0.00530559	No
NM_007077.2	AP4S1	-0.0194006	0.0522689	0.106953	No
NM_138368.3	AP5B1	0.116397	0.00327996	0.00943454	Yes
NM_018229.2	AP5M1	0.0987655	0.106977	0.194952	Yes
NM_018347.1	AP5S1	0.412193	1.51444e-09	4.97102e-08	Yes
NM_013229.2	APAF1	0.118174	0.00925222	0.023618	Yes
NM_001163.2	APBA1	0.00874397	0.450562	0.598201	No
NM_005503.2	APBA2	0.0380192	0.00103731	0.00339132	No
NM_004886.3	APBA3	0.221386	6.67933e-06	3.9579e-05	Yes
NM_145689.1	APBB1	-0.0182843	0.194711	0.317583	No
NM_019043.3	APBB1IP	1.24084	2.54861e-10	1.5232e-08	Yes
NM_173075.2	APBB2	-0.330413	5.32451e-07	4.53515e-06	Yes
NM_133172.2	APBB3	-0.144752	0.149761	0.255757	Yes
NM_000038.3	APC	-0.012596	0.219547	0.349384	No
NM_005883.2	APC2	-0.0117434	0.222916	0.353492	No
NM_153000.3	APCDD1	-0.297	0.000220188	0.000857525	Yes
NM_153360.1	APCDD1L	0.415799	0.0116347	0.0289669	Yes
NM_001639.2	APCS	0.00211699	0.779185	0.864707	No
NM_001640.3	APEH	0.265776	1.01719e-07	1.17377e-06	Yes
NM_080649.1	APEX1	0.325224	1.77335e-05	9.34783e-05	Yes
NM_014481.2	APEX2	0.351785	5.97733e-08	7.58224e-07	Yes
NM_001077628.1	APH1A	0.526332	1.6481e-06	1.17971e-05	Yes
NM_031301.2	APH1B	0.637912	3.08365e-10	1.7007e-08	Yes
NM_006595.2	API5	0.0649098	0.115184	0.206809	Yes
NM_015957.1	APIP	0.0771816	0.287036	0.429298	Yes
NM_173545.1	APLF	-0.0173931	0.0930762	0.17403	No
NM_017413.3	APLN	-0.000173355	0.998867	0.999374	Yes
NM_005161.3	APLNR	0.945414	0.000523526	0.0018491	Yes
NM_001024807.1	APLP1	-0.231533	3.11301e-05	0.000153396	Yes
NM_001642.1	APLP2	0.134616	0.208225	0.335174	Yes
NM_020531.2	APMAP	0.702069	1.07728e-09	3.92038e-08	Yes
NM_000039.1	APOA1	0.00237961	0.846657	0.909166	No
NM_001643.1	APOA2	0.0105882	0.199714	0.324257	No
NM_000482.3	APOA4	0.00319552	0.677826	0.790381	No
NM_052968.3	APOA5	0.00331772	0.719676	0.822493	No
NM_000384.2	APOB	-0.50172	3.73805e-07	3.35552e-06	Yes
NM_001644.3	APOBEC1	-0.0102331	0.305402	0.450131	No
NM_006789.2	APOBEC2	-0.00500417	0.509627	0.653086	No
NM_145699.2	APOBEC3A	0.0510211	0.00626136	0.0167136	No
NM_004900.3	APOBEC3B	0.160004	0.00016983	0.000683903	Yes
NM_014508.2	APOBEC3C	0.209974	1.08913e-05	6.09767e-05	Yes
NM_152426.2	APOBEC3D	0.00322744	0.758575	0.8501	No
NM_001006666.1	APOBEC3F	0.0112147	0.718783	0.821896	No
NM_021822.1	APOBEC3G	0.277233	1.94605e-06	1.35582e-05	Yes
NM_181773.2	APOBEC3H	0.192078	0.000297757	0.00111771	Yes
NM_203454.2	APOBEC4	0.000926627	0.908029	0.946176	No
NM_018690.2	APOBR	0.738116	5.56095e-09	1.21772e-07	Yes
NM_001645.3	APOC1	1.83666	5.27283e-06	3.22564e-05	Yes
NM_000483.3	APOC2	0.918036	0.0001818	0.000726506	Yes
NM_000040.1	APOC3	-0.0200315	0.0346308	0.0751567	No
NM_001646.1	APOC4	0.0504284	0.00621984	0.0166177	No
NM_001647.2	APOD	0.299401	0.104611	0.191406	Yes
NM_000041.2	APOE	1.55276	8.7702e-05	0.000381858	Yes
NM_001638.2	APOF	0.00603086	0.597888	0.727602	No
NM_000042.2	APOH	0.00858374	0.258711	0.397032	No
NM_145343.1	APOL1	0.0600788	0.00454063	0.0125877	No
NM_145637.1	APOL2	-0.00429969	0.829115	0.897765	No
NM_145641.1	APOL3	0.210073	0.0603336	0.120728	Yes
NM_030643.3	APOL4	0.0048993	0.700032	0.807369	No
NM_030642.1	APOL5	-0.00161416	0.827855	0.897003	No
NM_030641.3	APOL6	0.0429541	0.0826666	0.157536	No
NM_030817.1	APOLD1	0.147573	0.177423	0.294665	Yes
NM_019101.2	APOM	0.0057324	0.680346	0.792295	No
NM_024122.2	APOO	0.281855	3.05418e-05	0.000151126	Yes
NM_198450.3	APOOL	-0.0375176	0.374684	0.52258	Yes
NM_201414.1	APP	0.118801	0.106755	0.194647	Yes
NM_006380.2	APPBP2	-0.0739281	0.000418304	0.00151358	No
NM_012096.2	APPL1	0.0231719	0.666603	0.782484	Yes
NM_018171.3	APPL2	-0.0526395	0.304761	0.449448	Yes
NM_000485.2	APRT	0.417153	3.40801e-06	2.19365e-05	Yes
NM_017692.2	APTX	-0.00749099	0.34035	0.487993	No
NM_198098.1	AQP1	-1.01598	8.05875e-10	3.32054e-08	Yes
NM_080429.2	AQP10	-0.00593909	0.468849	0.615319	No
NM_173039.1	AQP11	-0.0245573	0.148011	0.253573	No
NM_198998.1	AQP12A	0.0231186	0.212313	0.340265	No
NM_000486.3	AQP2	-0.00852334	0.239988	0.37438	No
NM_004925.3	AQP3	0.0602604	0.0067894	0.0179451	No
NM_001650.4	AQP4	-0.00369588	0.604034	0.732582	No
NM_153010.3	AQP4-AS1	0.0105648	0.235871	0.369581	No
NM_001651.1	AQP5	-0.0128831	0.151689	0.258527	No
NM_053286.1	AQP6	0.000193479	0.982438	0.989616	No
NM_001170.1	AQP7	0.0028689	0.747457	0.842532	No
NM_001169.2	AQP8	0.0205847	0.113829	0.204957	No
NM_020980.2	AQP9	1.92966	5.70211e-09	1.24115e-07	Yes
NM_014691.2	AQR	0.09667	0.0170397	0.0405749	Yes
NM_001011645.1	AR	-0.667689	2.68047e-08	4.00021e-07	Yes
NM_001654.2	ARAF	0.156637	0.00135371	0.00429986	Yes
NM_001040118.1	ARAP1	0.473677	2.79797e-09	7.47205e-08	Yes
NM_015230.2	ARAP2	0.0397471	0.0388073	0.0830436	No
NM_022481.5	ARAP3	0.0563715	0.667861	0.783443	Yes
NM_015193.3	ARC	0.00965952	0.389701	0.538743	No
NM_001655.3	ARCN1	-0.241103	3.69721e-05	0.000178372	Yes
NM_001657.2	AREG	0.00678418	0.416896	0.565988	No
NM_014821.2	AREL1	-0.00528499	0.58714	0.718179	No
NM_001024227.1	ARF1	0.00886021	0.83549	0.902268	Yes
NM_001659.1	ARF3	-0.0871899	0.208379	0.33532	Yes
NM_001660.2	ARF4	-0.247585	0.000272792	0.00103693	Yes
NM_001662.2	ARF5	0.0258757	0.641684	0.762763	Yes
NM_001663.2	ARF6	0.00223525	0.806139	0.882519	No
NM_018209.2	ARFGAP1	0.0489721	0.533005	0.673419	Yes
NM_032389.3	ARFGAP2	0.0277566	0.52846	0.669395	Yes
NM_014570.3	ARFGAP3	-0.150556	0.0395576	0.0844965	Yes
NM_006421.3	ARFGEF1	0.00734778	0.873094	0.925689	Yes
NM_006420.2	ARFGEF2	0.126573	2.00945e-06	1.39126e-05	No
NM_020340.3	ARFGEF3	-0.0144298	0.405182	0.554319	No
NM_014447.2	ARFIP1	-0.0365489	0.517186	0.659253	Yes
NM_012402.2	ARFIP2	-0.0075729	0.473425	0.619753	No
NM_003224.2	ARFRP1	0.00644494	0.776669	0.862863	No
NM_000045.2	ARG1	0.000318946	0.977011	0.987015	No
NM_001172.3	ARG2	-0.00990411	0.764407	0.854128	No
NM_001012659.1	ARGFX	-0.0240127	0.0112966	0.0282361	No
NM_018011.3	ARGLU1	-0.359541	7.50967e-05	0.000332745	Yes
NM_004308.2	ARHGAP1	-0.606187	4.46408e-07	3.91108e-06	Yes
NM_024605.3	ARHGAP10	-0.257655	0.000976854	0.00321616	Yes
NM_014783.2	ARHGAP11A	0.0362499	0.000325159	0.00120957	No
NM_018287.5	ARHGAP12	-0.00771445	0.914179	0.950298	Yes
NM_018460.2	ARHGAP15	0.545499	1.38449e-06	1.0181e-05	Yes
NM_018054.4	ARHGAP17	0.121465	0.0472289	0.0981669	Yes
NM_033515.2	ARHGAP18	0.438648	0.000115212	0.000485653	Yes
NM_032900.4	ARHGAP19	0.20303	0.00081597	0.00273463	Yes
NM_020809.2	ARHGAP20	-0.0159559	0.445566	0.593164	No
NM_020824.2	ARHGAP21	-0.333308	0.000173007	0.000695594	Yes
NM_021226.2	ARHGAP22	0.242449	5.78814e-07	4.83498e-06	Yes
NM_031305.2	ARHGAP24	-0.566739	1.81069e-06	1.27614e-05	Yes
NM_014882.2	ARHGAP25	0.942384	2.01478e-08	3.16922e-07	Yes
NM_015071.3	ARHGAP26	0.172529	0.000116104	0.000488946	Yes
NM_199282.1	ARHGAP27	0.741994	2.80802e-07	2.66672e-06	Yes
NM_001010000.1	ARHGAP28	0.0569891	0.00301171	0.00875082	No
NM_004815.3	ARHGAP29	-0.0151542	0.251724	0.388757	No
NM_001025598.1	ARHGAP30	1.12363	4.72794e-08	6.22413e-07	Yes
NM_020754.1	ARHGAP31	0.218852	1.53567e-05	8.23429e-05	Yes
NM_014715.2	ARHGAP32	-0.167645	0.000858755	0.00286289	Yes
NM_052948.2	ARHGAP33	-0.546868	2.92863e-07	2.75328e-06	Yes
NM_004491.4	ARHGAP35	0.0222286	0.346538	0.494231	No
NM_144967.2	ARHGAP36	-0.00701569	0.34707	0.494711	No
NM_025251.1	ARHGAP39	-0.00841616	0.725928	0.827084	No
NM_001666.2	ARHGAP4	0.927998	1.37028e-07	1.4911e-06	Yes
NM_014859.4	ARHGAP44	-0.203526	3.20263e-08	4.59415e-07	Yes
NM_012292.2	ARHGAP45	0.495055	2.1031e-09	6.17337e-08	Yes
NM_001173.2	ARHGAP5	-0.0389527	0.00088959	0.00295294	No
NM_013423.2	ARHGAP6	-0.0163115	0.112207	0.202571	No
NM_181335.2	ARHGAP8	-0.00162192	0.887976	0.93477	No
NM_001080157.1	ARHGAP9	0.836781	3.98027e-07	3.53075e-06	Yes
NM_004309.3	ARHGDIA	0.418648	2.91287e-05	0.000145104	Yes
NM_001175.4	ARHGDIB	0.511005	2.96033e-07	2.77574e-06	Yes
NM_001176.1	ARHGDIG	-0.00106201	0.907998	0.946176	No
NM_004706.3	ARHGEF1	0.207919	0.00875073	0.0224703	Yes
NM_014629.2	ARHGEF10	-0.602567	1.76124e-09	5.44914e-08	Yes
NM_018125.3	ARHGEF10L	0.00791678	0.831805	0.899638	Yes
NM_014784.2	ARHGEF11	0.173997	2.67654e-05	0.000134539	Yes
NM_015313.1	ARHGEF12	-0.440243	3.95871e-07	3.5169e-06	Yes
NM_173728.2	ARHGEF15	0.0443976	0.308949	0.453891	Yes
NM_014448.2	ARHGEF16	0.0284701	0.149024	0.254865	No
NM_014786.2	ARHGEF17	-0.915237	3.26332e-09	8.30278e-08	Yes
NM_015318.2	ARHGEF18	0.318359	1.33202e-06	9.8441e-06	Yes
NM_153213.3	ARHGEF19	-0.0603609	0.325295	0.471585	Yes
NM_004723.2	ARHGEF2	0.00189893	0.970126	0.983756	Yes
NM_182947.2	ARHGEF25	-0.839815	9.81625e-12	2.56363e-09	Yes
NM_015595.2	ARHGEF26	-0.0615312	1.44703e-05	7.80613e-05	No
NM_019555.1	ARHGEF3	0.857852	1.92793e-07	1.95983e-06	Yes
NM_001003702.1	ARHGEF35	-0.0206996	0.317239	0.462586	No
NM_001001669.2	ARHGEF37	-0.531703	2.1626e-09	6.26518e-08	Yes
NM_017700.1	ARHGEF38	0.00290465	0.705085	0.8113	No
NM_032818.2	ARHGEF39	0.0227916	0.019076	0.0447991	No
NM_015320.2	ARHGEF4	-0.173562	7.45308e-05	0.00033065	Yes
NM_018071.3	ARHGEF40	0.00268297	0.937085	0.963731	No
NM_005435.3	ARHGEF5	-0.145024	0.000656192	0.00225665	Yes
NM_004840.2	ARHGEF6	0.120513	0.0074176	0.0193776	Yes
NM_003899.2	ARHGEF7	-0.346386	1.48845e-06	1.08112e-05	Yes
NM_015185.1	ARHGEF9	-0.0739577	0.000126284	0.00052693	No
NM_139135.2	ARID1A	-0.0880494	0.0910163	0.170967	Yes
NM_152641.2	ARID2	-0.153358	1.67786e-05	8.91063e-05	Yes
NM_005224.2	ARID3A	0.635354	4.66572e-08	6.15954e-07	Yes
NM_006465.2	ARID3B	0.0546405	0.166202	0.279003	Yes
NM_001017363.1	ARID3C	0.0131319	0.0807212	0.154342	No
NM_023001.2	ARID4A	-0.113819	0.0149893	0.0362417	Yes
NM_016374.5	ARID4B	-0.129653	0.0104201	0.0262447	Yes
NM_212481.1	ARID5A	-0.070319	0.0082526	0.0213486	No
NM_032199.1	ARID5B	-0.620256	2.75994e-08	4.08167e-07	Yes
NM_005744.2	ARIH1	-0.138785	0.000677542	0.00232079	Yes
NM_006321.2	ARIH2	-0.146338	0.00846235	0.0218149	Yes
NM_001177.3	ARL1	-0.494708	5.86991e-07	4.89177e-06	Yes
NM_173664.4	ARL10	-0.0176534	0.192171	0.314164	No
NM_138450.4	ARL11	0.086574	2.39666e-06	1.61957e-05	No
NM_001012990.2	ARL13A	0.0198448	0.0450435	0.0942089	No
NM_182896.1	ARL13B	-0.110738	0.023176	0.0529027	Yes
NM_025047.1	ARL14	0.00660396	0.411428	0.560714	No
NM_152316.1	ARL14EP	-0.138385	0.118219	0.21117	Yes
NM_019087.1	ARL15	0.0485148	0.0418508	0.0885588	No
NR_003653.1	ARL17A	-0.134528	0.0517802	0.106185	Yes
NM_001667.2	ARL2	-0.317354	0.000122173	0.000511475	Yes
NM_012106.3	ARL2BP	-0.079693	0.0773887	0.148755	Yes
NM_004311.2	ARL3	-0.238909	4.22863e-08	5.70321e-07	Yes
NM_005738.3	ARL4A	0.313931	0.00296494	0.0086291	Yes
NM_005737.3	ARL4C	0.388097	7.60561e-07	6.08963e-06	Yes
NM_001661.3	ARL4D	-0.0291882	0.0645778	0.127967	No
NM_001037174.1	ARL5A	-0.335669	0.000337432	0.00124947	Yes
NM_178815.3	ARL5B	0.0509287	0.0359774	0.0777088	No
NM_177976.1	ARL6	-0.0222651	0.0757491	0.146272	No
NM_015161.1	ARL6IP1	0.509745	1.0638e-05	5.98418e-05	Yes
NM_018694.2	ARL6IP4	-0.110549	0.100496	0.185232	Yes
NM_006407.3	ARL6IP5	-0.170457	0.00357058	0.0101733	Yes
NM_152522.3	ARL6IP6	0.0824307	0.471816	0.618192	Yes
NM_138795.2	ARL8A	0.00837122	0.350799	0.498228	No
NM_018184.2	ARL8B	0.203948	0.00292692	0.00853936	Yes
NM_206919.1	ARL9	-0.0456564	0.0167176	0.0398989	No
NM_018120.3	ARMC1	-0.107847	0.217313	0.346681	Yes
NM_031905.2	ARMC10	-0.145661	0.000517346	0.00182983	Yes
NM_145028.3	ARMC12	-0.0248369	0.0266679	0.0598275	No
NM_032131.4	ARMC2	-0.025823	0.158841	0.268961	No
NM_018076.2	ARMC4	-0.085579	1.09662e-05	6.1319e-05	No
NM_024742.1	ARMC5	0.0141999	0.732094	0.831389	Yes
NM_033415.2	ARMC6	0.167997	1.02294e-06	7.86085e-06	Yes
NM_024585.2	ARMC7	0.251215	5.6636e-07	4.7533e-06	Yes
NM_015396.3	ARMC8	-0.162558	0.0473761	0.0984268	Yes
NM_025139.2	ARMC9	-0.0130018	0.561155	0.697581	No
NM_016608.1	ARMCX1	-0.606061	1.43205e-07	1.54225e-06	Yes
NM_177949.1	ARMCX2	-0.565403	1.19032e-06	8.95334e-06	Yes
NM_177947.2	ARMCX3	-0.472129	9.79269e-07	7.57441e-06	Yes
NM_152583.1	ARMCX4	-0.244763	1.00994e-05	5.71739e-05	Yes
NM_022838.2	ARMCX5	-0.0266744	0.561614	0.697901	Yes
NM_019007.3	ARMCX6	-0.119968	0.143771	0.247573	Yes
NM_001004307.1	ARMH1	0.30989	2.61315e-05	0.000131726	Yes
NM_024541.2	ARMH3	-0.0409096	0.624149	0.749342	Yes
NM_001001872.2	ARMH4	-0.452688	4.04923e-07	3.58297e-06	Yes
NM_024573.1	ARMT1	0.0805233	0.19757	0.321334	Yes
NM_178427.1	ARNT	0.0215704	0.77374	0.860649	Yes
NM_014862.3	ARNT2	-0.145662	0.0115944	0.0288907	Yes
NM_001030272.1	ARNTL	0.269047	0.000258476	0.000988432	Yes
NM_020183.3	ARNTL2	0.0171703	0.131004	0.229687	No
NM_006409.2	ARPC1A	-0.239067	0.000132766	0.000550884	Yes
NM_005731.2	ARPC2	0.25381	0.000131046	0.000544512	Yes
NM_005719.2	ARPC3	0.556837	8.36675e-07	6.60672e-06	Yes
NM_001024959.1	ARPC4	0.281746	0.00232503	0.00695237	Yes
NM_005717.2	ARPC5	0.365993	0.00101736	0.00333076	Yes
NM_030978.1	ARPC5L	0.346251	5.71885e-06	3.46034e-05	Yes
NM_182616.1	ARPIN	0.124112	0.000190537	0.000758178	Yes
NM_006628.4	ARPP19	-0.30045	3.89039e-07	3.46835e-06	Yes
NM_016300.4	ARPP21	-0.159044	5.42217e-05	0.000249915	Yes
NM_004312.1	ARR3	-0.00107743	0.905177	0.944646	No
NM_004041.3	ARRB1	0.586021	1.16594e-11	2.79811e-09	Yes
NM_199004.1	ARRB2	0.00770616	0.48544	0.631062	No
NM_152285.2	ARRDC1	0.324463	5.96067e-06	3.5871e-05	Yes
NM_032937.3	ARRDC1-AS1	-0.124099	0.00282607	0.00828189	Yes
NM_015683.1	ARRDC2	0.122662	0.141568	0.244533	Yes
NM_020801.1	ARRDC3	0.18161	0.00304512	0.00883776	Yes
NM_183376.1	ARRDC4	0.479578	1.94452e-05	0.000101532	Yes
NM_001085425.1	ARSA	0.566792	1.3508e-06	9.94712e-06	Yes
NM_000046.2	ARSB	0.100857	0.168553	0.282443	Yes
NM_001669.2	ARSD	0.366305	2.75434e-06	1.82389e-05	Yes
NM_000047.1	ARSE	-0.0670169	0.00527858	0.0143666	No
NM_004042.3	ARSF	0.0141621	0.0800758	0.153289	No
NM_014960.2	ARSG	-0.0400577	0.224333	0.355422	No
NM_001011719.1	ARSH	-0.0039967	0.66618	0.782194	No
NM_001012301.1	ARSI	0.0156059	0.136735	0.237716	No
NM_024590.3	ARSJ	-0.381207	2.83156e-09	7.49575e-08	Yes
NM_198150.2	ARSK	-0.0169495	0.264189	0.40359	No
NM_004314.1	ART1	-0.00725146	0.475603	0.621734	No
NM_001179.3	ART3	0.0033892	0.681462	0.793163	No
NM_021071.2	ART4	-0.459293	9.64803e-05	0.000415167	Yes
NM_053017.3	ART5	-0.0143983	0.414717	0.563933	No
NM_057160.1	ARTN	0.0159208	0.0621128	0.1238	No
NM_022786.1	ARV1	-0.0715356	0.100298	0.184886	Yes
NM_001670.1	ARVCF	-0.345809	1.11732e-08	2.01447e-07	Yes
NM_139058.1	ARX	0.0109924	0.27724	0.418142	No
NM_020682.3	AS3MT	-0.163916	7.03224e-05	0.000313941	Yes
NM_177924.2	ASAH1	0.189187	0.218371	0.347963	Yes
NM_019893.1	ASAH2	0.00362843	0.630006	0.753978	No
NM_001079516.1	ASAH2B	-0.0155087	0.0219854	0.05049	No
NM_018482.2	ASAP1	0.537832	7.80278e-06	4.53435e-05	Yes
NM_003887.1	ASAP2	-0.828322	6.26197e-11	6.82248e-09	Yes
NM_017707.2	ASAP3	-0.127176	0.109199	0.198221	Yes
NM_001040445.1	ASB1	-0.46969	3.26597e-07	2.99898e-06	Yes
NM_080871.2	ASB10	-0.00306475	0.69388	0.80262	No
NM_001012428.1	ASB11	0.0148784	0.10317	0.189144	No
NM_130388.2	ASB12	-0.0667235	3.65545e-07	3.30199e-06	No
NM_024701.2	ASB13	0.0446729	0.324684	0.470895	Yes
NM_130387.4	ASB14	0.00653353	0.419082	0.568267	No
NM_080928.3	ASB15	-0.00871582	0.258839	0.39716	No
NM_080863.4	ASB16	0.00852423	0.778675	0.864335	No
NM_178542.3	ASB16-AS1	-0.00834402	0.703751	0.810132	No
NM_080868.1	ASB17	0.0152581	0.194745	0.317583	No
NM_212556.1	ASB18	0.00911718	0.236915	0.370759	No
NM_016150.3	ASB2	-0.108177	0.000186239	0.00074224	No
NM_016115.3	ASB3	-0.142192	0.00121816	0.00391342	Yes
NM_016116.1	ASB4	-0.000510723	0.963776	0.979552	No
NM_080874.2	ASB5	0.0045163	0.528121	0.669014	No
NM_177999.1	ASB6	-0.105111	0.0337857	0.0735835	Yes
NM_024708.2	ASB7	0.0590887	0.00101316	0.00331907	No
NM_024095.3	ASB8	-0.132861	0.00264015	0.00778844	Yes
NM_024087.1	ASB9	0.186273	9.405e-05	0.000406284	Yes
NM_015947.2	ASCC1	-0.00541297	0.895544	0.93932	Yes
NM_032204.3	ASCC2	0.1164	0.0950772	0.1771	Yes
NM_006828.2	ASCC3	-0.0890375	0.126096	0.22271	Yes
NM_004316.2	ASCL1	0.00779779	0.324549	0.470811	No
NM_005170.2	ASCL2	0.453659	6.94167e-09	1.42352e-07	Yes
NM_020646.1	ASCL3	-0.00405507	0.758753	0.850246	No
NM_203436.1	ASCL4	0.0167214	0.104931	0.191897	No
NM_014034.2	ASF1A	-0.0993608	0.135739	0.236356	Yes
NM_018154.2	ASF1B	0.303285	3.56328e-08	4.97096e-07	Yes
NM_001671.2	ASGR1	0.867235	3.76977e-09	9.28534e-08	Yes
NM_080914.1	ASGR2	0.185094	6.54804e-05	0.000295144	Yes
NM_018489.2	ASH1L	-0.0315477	0.00529852	0.0144121	No
NM_004674.2	ASH2L	-0.0936581	0.0118498	0.0294487	Yes
NM_001095.2	ASIC1	0.229025	3.44055e-07	3.13176e-06	Yes
NM_001094.4	ASIC2	-0.103439	0.000138601	0.000572157	No
NM_020322.1	ASIC3	-0.0317216	0.0239663	0.0544615	No
NM_018674.3	ASIC4	-0.005372	0.919617	0.953607	Yes
NM_017419.2	ASIC5	-0.0019886	0.823827	0.894227	No
NM_001672.2	ASIP	0.0710599	0.000364574	0.00133964	No
NM_001024944.1	ASL	0.00499998	0.738011	0.836237	No
NM_004043.1	ASMT	0.00344298	0.690092	0.799593	No
NM_004192.1	ASMTL	-0.297146	0.000422025	0.00152551	Yes
NM_025091.2	ASMTL-AS1	0.0151792	0.370292	0.518083	No
NM_004317.2	ASNA1	0.0506547	0.0326197	0.0713856	No
NM_133436.1	ASNS	-0.559357	1.55157e-10	1.13139e-08	Yes
NM_019048.1	ASNSD1	-0.0152112	0.694129	0.802855	Yes
NM_000049.2	ASPA	0.0724536	5.74471e-05	0.000263075	No
NM_001024656.1	ASPDH	-0.00869355	0.210313	0.33776	No
NM_004318.2	ASPH	0.0624868	0.0658758	0.130074	No
NM_181718.3	ASPHD1	0.382311	3.62872e-07	3.2862e-06	Yes
NM_020437.3	ASPHD2	0.252906	3.67292e-06	2.33706e-05	Yes
NM_018136.3	ASPM	0.378011	1.51964e-09	4.97102e-08	Yes
NM_017680.3	ASPN	-1.40773	2.4194e-09	6.78769e-08	Yes
NM_152792.1	ASPRV1	-0.0337032	0.178713	0.296445	No
NM_024083.2	ASPSCR1	0.191629	0.00170529	0.00528427	Yes
NM_025080.2	ASRGL1	0.146625	0.00196168	0.00598376	Yes
NM_000050.4	ASS1	-0.282834	0.00541163	0.0146882	Yes
NM_014065.2	ASTE1	-0.0505918	0.150971	0.257402	Yes
NM_001002036.2	ASTL	-0.00804309	0.382654	0.53111	No
NM_004319.1	ASTN1	0.000994798	0.919843	0.953623	No
NM_198186.2	ASTN2	-0.323535	0.000479545	0.00170872	Yes
NM_015338.4	ASXL1	-0.200812	8.5595e-05	0.000373668	Yes
NM_018263.4	ASXL2	0.145581	0.223064	0.353697	Yes
NM_130768.1	ASZ1	-0.00251849	0.726148	0.827187	No
NM_032810.2	ATAD1	-0.321992	0.000284986	0.00107705	Yes
NM_014109.2	ATAD2	-0.185319	7.52522e-05	0.000333268	Yes
NM_018188.2	ATAD3A	0.122923	0.00879229	0.0225672	Yes
NM_031921.4	ATAD3B	0.0215577	0.22681	0.35831	No
XM_001132721.1	ATAD5	0.00332038	0.640527	0.762101	No
NM_024909.1	ATAT1	0.0152606	0.352557	0.500165	No
NM_033064.3	ATCAY	0.000823034	0.914612	0.950416	No
NM_007041.2	ATE1	0.0498437	0.0168916	0.0402871	No
NM_005171.3	ATF1	-0.0402788	0.405274	0.554347	Yes
NM_001880.2	ATF2	0.0229782	0.632168	0.755394	Yes
NM_001040619.1	ATF3	0.252976	0.158093	0.267924	Yes
NM_001675.2	ATF4	-0.407089	1.03252e-06	7.92415e-06	Yes
NM_012068.3	ATF5	1.11854	1.18465e-07	1.32565e-06	Yes
NM_007348.2	ATF6	0.405286	7.91175e-08	9.53869e-07	Yes
NM_004381.3	ATF6B	0.0195123	0.361909	0.509484	No
NM_006856.1	ATF7	0.0055192	0.6183	0.744483	No
NM_018179.3	ATF7IP	0.0220084	0.070524	0.137691	No
NM_024997.2	ATF7IP2	0.0113576	0.730318	0.830221	No
NM_031482.3	ATG10	-0.00246536	0.975407	0.985843	Yes
NM_001098673.1	ATG101	0.115819	0.0112798	0.028198	Yes
NM_004707.2	ATG12	0.0213254	0.511463	0.654541	No
NM_014741.2	ATG13	-0.0983571	0.0231088	0.0527629	Yes
NM_014924.3	ATG14	-0.290608	2.0018e-05	0.00010416	Yes
NM_017974.3	ATG16L1	-0.0811844	0.0369683	0.0796168	Yes
NM_033388.1	ATG16L2	0.33855	9.31228e-06	5.321e-05	Yes
NM_015104.1	ATG2A	0.0563292	0.202579	0.328123	Yes
NM_018036.5	ATG2B	-0.0405979	0.117568	0.210092	No
NM_022488.3	ATG3	0.318004	2.18799e-06	1.49621e-05	Yes
NM_178270.1	ATG4A	0.0359051	0.257296	0.395305	No
NM_013325.4	ATG4B	0.00173247	0.857078	0.916091	No
NM_032852.2	ATG4C	0.262566	0.00104591	0.00341439	Yes
NM_032885.4	ATG4D	-0.0162214	0.4336	0.581901	No
NM_004849.2	ATG5	-0.27611	6.14049e-07	5.06733e-06	Yes
NM_006395.1	ATG7	0.721527	9.38417e-10	3.6229e-08	Yes
NM_001077198.1	ATG9A	0.0714768	0.071882	0.139927	Yes
NM_173681.4	ATG9B	0.00631047	0.482798	0.628639	No
NM_004044.4	ATIC	0.105289	0.0683266	0.134079	Yes
NM_015915.3	ATL1	-0.472756	3.28005e-10	1.77053e-08	Yes
NM_022374.1	ATL2	-0.117891	0.0263826	0.0592623	Yes
NM_015459.3	ATL3	0.477243	2.20791e-09	6.33173e-08	Yes
NM_000051.3	ATM	0.124467	0.134751	0.235004	Yes
NM_015251.2	ATMIN	-0.0918078	0.0152246	0.0367178	Yes
NM_001007026.1	ATN1	-0.416536	3.06188e-05	0.000151338	Yes
NM_005172.1	ATOH1	-0.00115014	0.876853	0.927846	No
NM_145178.2	ATOH7	-0.000602825	0.943876	0.968304	No
NM_032827.4	ATOH8	-1.14786	3.46109e-08	4.87049e-07	Yes
NM_004045.3	ATOX1	0.620186	1.3205e-06	9.77931e-06	Yes
NM_024490.2	ATP10A	-0.0217603	0.0763774	0.147209	No
NM_020453.2	ATP10D	-0.183152	5.85667e-07	4.88303e-06	Yes
NM_032189.3	ATP11A	-0.00708019	0.449762	0.597496	No
NM_207440.1	ATP11AUN	-0.00443637	0.631975	0.755343	No
NM_014616.1	ATP11B	-0.160125	0.000211626	0.000829641	Yes
NM_001010986.1	ATP11C	-0.0267736	0.603503	0.732277	Yes
NM_001676.4	ATP12A	-0.00511083	0.730843	0.830666	No
NM_020410.1	ATP13A1	0.460419	5.72898e-10	2.62897e-08	Yes
NM_022089.1	ATP13A2	0.44859	4.59227e-09	1.06335e-07	Yes
NM_032279.2	ATP13A4	-0.0199139	0.0348287	0.0755401	No
NM_198505.2	ATP13A5	-0.00174031	0.838074	0.903978	No
NM_001001586.1	ATP1A1	0.189677	0.0234993	0.0535553	Yes
NM_000702.2	ATP1A2	-1.59142	2.17434e-08	3.36653e-07	Yes
NM_152296.3	ATP1A3	-0.00398848	0.64113	0.762506	No
NM_001001734.1	ATP1A4	-0.00620264	0.420035	0.569203	No
NM_001677.3	ATP1B1	0.282209	0.0902428	0.169841	Yes
NM_001678.3	ATP1B2	-0.00638422	0.77063	0.858571	No
NM_001679.2	ATP1B3	0.187201	0.201868	0.327156	Yes
NM_012069.2	ATP1B4	0.00689716	0.457357	0.604469	No
NM_033276.2	ATP23	-0.0383868	0.548891	0.6868	Yes
NM_173201.2	ATP2A1	-0.00249303	0.747007	0.842185	No
NM_001681.2	ATP2A2	-0.548011	4.46073e-06	2.77958e-05	Yes
NM_174955.1	ATP2A3	-0.0170751	0.339458	0.487038	No
NM_001682.2	ATP2B1	0.130279	0.000745475	0.00252699	Yes
NM_001001331.1	ATP2B2	0.0822323	0.00287183	0.00839244	No
NM_001001344.1	ATP2B3	-0.00792907	0.447518	0.595183	No
NM_001001396.1	ATP2B4	-0.497171	5.68258e-06	3.43957e-05	Yes
NM_014382.2	ATP2C1	0.0908834	0.0416584	0.0882513	Yes
NM_014861.2	ATP2C2	-0.00202193	0.794937	0.874826	No
NM_000704.2	ATP4A	-0.0104321	0.270422	0.410682	No
NM_000705.2	ATP4B	0.00773418	0.341712	0.489589	No
NM_004046.4	ATP5F1A	-0.0657957	0.121765	0.216263	Yes
NM_001686.3	ATP5F1B	0.134914	0.00205817	0.00624377	Yes
NM_001687.4	ATP5F1D	0.11977	0.127544	0.224707	Yes
NR_002162.1	ATP5F1EP2	0.192181	0.00742825	0.0193997	Yes
NM_178191.1	ATP5IF1	0.072198	0.359082	0.506905	Yes
NM_001002027.1	ATP5MC1	0.0490067	0.467266	0.614044	Yes
NM_005176.5	ATP5MC2	0.179096	0.00487286	0.0133935	Yes
NM_001002258.4	ATP5MC3	-0.000229984	0.992715	0.99554	No
NM_032747.2	ATP5MD	-0.0725645	0.520935	0.662699	Yes
NM_007100.2	ATP5ME	0.0892277	0.20478	0.330697	Yes
NM_001003714.1	ATP5MF	0.486956	1.26332e-07	1.39783e-06	Yes
NM_006476.4	ATP5MG	0.0109879	0.903834	0.943688	Yes
NM_004894.1	ATP5MPL	0.150843	0.00139343	0.00441813	Yes
NM_001688.4	ATP5PB	0.1875	0.00276599	0.00812727	Yes
NM_001003785.1	ATP5PD	0.222073	0.000882172	0.00293105	Yes
NM_001003701.1	ATP5PF	-0.162381	0.0273507	0.0612047	Yes
NM_001697.2	ATP5PO	0.0256667	0.582259	0.714048	Yes
NM_001183.4	ATP6AP1	0.573073	1.26112e-08	2.21525e-07	Yes
NM_001017971.1	ATP6AP1L	-0.631076	2.98855e-08	4.33608e-07	Yes
NM_005765.2	ATP6AP2	0.219961	0.000157504	0.00064095	Yes
NM_005177.3	ATP6V0A1	0.449555	7.01383e-07	5.66948e-06	Yes
NM_012463.2	ATP6V0A2	0.0991467	0.00101685	0.00332995	No
NM_020632.2	ATP6V0A4	0.00417387	0.655172	0.773257	No
NM_004047.3	ATP6V0B	0.891561	1.19824e-10	1.01108e-08	Yes
NM_004691.4	ATP6V0D1	0.813274	6.94505e-08	8.57699e-07	Yes
NM_152565.1	ATP6V0D2	0.504697	2.96535e-06	1.94467e-05	Yes
NM_003945.3	ATP6V0E1	0.275337	0.00458222	0.0126872	Yes
NM_145230.2	ATP6V0E2	-0.146485	0.0511677	0.105048	Yes
NM_001008745.1	ATP6V0E2-AS1	-0.061616	0.00203776	0.00619136	No
NM_001690.2	ATP6V1A	0.983938	8.36434e-11	8.25235e-09	Yes
NM_001692.3	ATP6V1B1	0.0265334	0.31363	0.458529	No
NM_001693.3	ATP6V1B2	0.91061	2.12187e-09	6.18757e-08	Yes
NM_001695.4	ATP6V1C1	0.43375	1.21946e-08	2.15487e-07	Yes
NM_144583.3	ATP6V1C2	-0.0212058	0.0756034	0.146066	No
NM_015994.2	ATP6V1D	0.390999	2.09043e-08	3.25648e-07	Yes
NM_001039367.1	ATP6V1E1	-0.0593849	0.370322	0.518083	Yes
NM_080653.3	ATP6V1E2	-0.0499053	0.173191	0.288853	Yes
NM_004231.2	ATP6V1F	0.932222	3.77781e-09	9.29226e-08	Yes
NM_004888.3	ATP6V1G1	0.295359	0.000586474	0.00204219	Yes
NM_130463.2	ATP6V1G2	-0.129305	0.000587715	0.00204531	Yes
NM_133262.2	ATP6V1G3	0.00701376	0.329482	0.476022	No
NM_015941.2	ATP6V1H	0.52077	5.69069e-07	4.77153e-06	Yes
NM_000052.3	ATP7A	-0.0779204	0.0315019	0.0692378	Yes
NM_000053.2	ATP7B	-0.275035	2.55745e-07	2.46701e-06	Yes
NM_006095.1	ATP8A1	-0.000136722	0.990895	0.994929	No
NM_016529.4	ATP8A2	-0.00109918	0.891402	0.936797	No
NM_005603.3	ATP8B1	-0.118863	0.00012324	0.00051521	No
NM_020452.2	ATP8B2	-1.02495	8.86448e-14	4.55149e-10	Yes
NM_138813.2	ATP8B3	0.0207806	0.222738	0.3534	No
NM_024837.2	ATP8B4	0.788942	1.21358e-06	9.09395e-06	Yes
NM_006045.1	ATP9A	-0.0582911	7.22095e-05	0.000321396	No
NM_198531.3	ATP9B	0.263263	3.1206e-07	2.89361e-06	Yes
NM_022745.3	ATPAF1	-0.26499	6.64074e-06	3.93634e-05	Yes
NM_145691.3	ATPAF2	0.108437	0.00118521	0.00381515	Yes
NM_199133.2	ATPSCKMT	-0.0653182	0.0611273	0.12211	Yes
XM_001131387.1	ATR	0.0103306	0.204227	0.330062	No
NM_080592.2	ATRAID	-0.0637843	0.147962	0.25353	Yes
NM_032166.2	ATRIP	0.0634541	0.0526331	0.107549	No
NM_139321.1	ATRN	-0.0175607	0.741896	0.83859	Yes
NM_207303.2	ATRNL1	-0.194938	1.1182e-06	8.49004e-06	Yes
NM_000489.3	ATRX	-0.152588	0.00106825	0.003479	Yes
NM_000332.2	ATXN1	-0.29447	2.20134e-06	1.50244e-05	Yes
NM_013236.2	ATXN10	-0.181976	1.89987e-09	5.74785e-08	Yes
NM_002973.2	ATXN2	-0.334116	5.01635e-06	3.07828e-05	Yes
NM_004993.4	ATXN3	-0.0390599	0.0488145	0.100911	No
NM_000333.2	ATXN7	-0.00538568	0.559618	0.69634	No
NM_152749.2	ATXN7L1	0.0094386	0.486004	0.631517	No
NM_153340.3	ATXN7L2	0.0503436	0.0564321	0.114065	No
NM_001698.1	AUH	-0.100789	0.0472045	0.0981392	Yes
NM_024037.1	AUNIP	0.0541102	0.000107578	0.00045727	No
NM_181575.3	AUP1	0.301851	2.11443e-06	1.45094e-05	Yes
NM_198436.1	AURKA	0.538619	7.33605e-11	7.48741e-09	Yes
XM_001126181.1	AURKAIP1	0.0195349	0.662311	0.778931	Yes
NM_004217.2	AURKB	0.430818	3.9511e-10	2.01053e-08	Yes
NM_001015879.1	AURKC	0.00641275	0.64318	0.763774	No
NM_015570.1	AUTS2	-0.915144	2.86609e-08	4.19266e-07	Yes
NM_020371.2	AVEN	-0.362241	0.00238777	0.00711482	Yes
NM_006576.2	AVIL	0.0205432	0.345098	0.492755	No
NM_015060.1	AVL9	0.252699	7.99823e-09	1.57221e-07	Yes
NM_000490.3	AVP	0.0135053	0.613883	0.740672	No
NM_021732.1	AVPI1	0.141089	0.0162816	0.0389736	Yes
NM_000706.3	AVPR1A	-0.00688324	0.340697	0.488332	No
NM_000707.2	AVPR1B	-0.0113718	0.178949	0.296714	No
NM_000054.2	AVPR2	-0.0362853	0.0933379	0.174409	No
NM_001013579.1	AWAT1	0.00775766	0.350503	0.498007	No
NM_001002254.1	AWAT2	-0.00616774	0.498298	0.642529	No
NM_144696.3	AXDND1	0.0144105	0.209538	0.33685	No
NM_181050.1	AXIN1	0.0639121	0.150785	0.25711	Yes
NM_004655.2	AXIN2	-0.661355	2.74008e-08	4.05863e-07	Yes
NM_021913.2	AXL	-0.19322	0.0116035	0.0289095	Yes
NM_001185.2	AZGP1	-0.00382151	0.64452	0.764894	No
NM_022461.2	AZI2	-0.120998	0.107818	0.196223	Yes
NM_015878.4	AZIN1	-0.0870764	0.165659	0.278303	Yes
NM_052998.2	AZIN2	-0.0585857	0.09606	0.178575	Yes
NM_001700.3	AZU1	0.0187404	0.125045	0.22125	No
NM_004048.2	B2M	0.34051	3.89544e-05	0.000186719	Yes
NM_033167.2	B3GALNT1	-0.123291	0.0177486	0.042074	Yes
NM_152490.1	B3GALNT2	-0.174874	0.00556141	0.0150396	Yes
NM_020981.2	B3GALT1	0.00669255	0.391645	0.541082	No
NM_003783.2	B3GALT2	-0.0255771	0.105331	0.192486	No
NM_003782.3	B3GALT4	0.115469	0.056444	0.114076	Yes
NM_033173.1	B3GALT5	0.00874226	0.333997	0.481118	No
NM_153754.1	B3GALT5-AS1	0.0163933	0.0559406	0.113239	No
NM_080605.3	B3GALT6	0.13492	0.0132964	0.0325474	Yes
NM_018644.3	B3GAT1	-0.000615582	0.951728	0.972818	No
NM_080742.2	B3GAT2	0.0107255	0.273156	0.413871	No
NM_012200.2	B3GAT3	0.142491	0.000901841	0.00298814	Yes
NM_194318.3	B3GLCT	-0.286859	5.57857e-06	3.387e-05	Yes
NM_006577.5	B3GNT2	0.170192	0.182254	0.301	Yes
NM_014256.3	B3GNT3	0.00620149	0.511598	0.654666	No
NM_030765.2	B3GNT4	-0.00309908	0.771237	0.859042	No
NM_032047.4	B3GNT5	0.0894621	0.0107917	0.0270729	Yes
NM_138706.3	B3GNT6	-0.00650716	0.564829	0.700279	No
NM_145236.1	B3GNT7	0.000627398	0.932595	0.961395	No
NM_198540.2	B3GNT8	0.307332	1.4287e-05	7.71859e-05	Yes
NM_033309.2	B3GNT9	-0.116897	1.38212e-08	2.3738e-07	No
NM_001009905.1	B3GNTL1	0.158027	1.27873e-06	9.50959e-06	Yes
NM_001478.3	B4GALNT1	-0.050463	0.0584461	0.117428	No
NM_153446.1	B4GALNT2	8.9918e-05	0.991069	0.994942	No
NM_173593.3	B4GALNT3	-0.0265804	0.00697423	0.0183571	No
NM_178537.3	B4GALNT4	-0.0290442	0.0139713	0.0340258	No
NM_001497.2	B4GALT1	0.309108	0.000164711	0.00066656	Yes
NM_003780.3	B4GALT2	-0.144526	0.00855399	0.0220319	Yes
NM_003779.2	B4GALT3	0.14178	0.00289187	0.00844405	Yes
NM_003778.3	B4GALT4	-0.226482	0.00019196	0.000763156	Yes
NM_004776.2	B4GALT5	0.252407	0.00408971	0.011472	Yes
NM_004775.2	B4GALT6	-0.0328773	0.0296071	0.0656995	No
NM_007255.1	B4GALT7	0.0358274	0.559163	0.695971	Yes
NM_006876.2	B4GAT1	-0.257828	0.000390127	0.00142352	Yes
NM_015681.2	B9D1	-0.0215954	0.30673	0.451676	No
NM_030578.2	B9D2	0.137816	0.00175699	0.00541895	Yes
NM_001024372.1	BAALC	0.28396	8.11501e-10	3.32747e-08	Yes
NM_001701.2	BAAT	-0.00157612	0.849361	0.910858	No
NM_014173.2	BABAM1	0.0662144	0.137458	0.23874	Yes
NM_199192.1	BABAM2	0.0737568	0.166527	0.279422	Yes
NM_138971.2	BACE1	-0.135254	6.13037e-08	7.73768e-07	No
NM_138992.1	BACE2	-0.106282	0.225563	0.356766	Yes
NM_001011545.1	BACH1	0.0229508	0.170118	0.284609	No
NM_021813.1	BACH2	-0.101755	3.06139e-05	0.000151338	No
NM_032989.1	BAD	-0.219064	0.000214098	0.000837483	Yes
NM_004323.4	BAG1	0.0211134	0.150708	0.257003	No
NM_004282.2	BAG2	-0.0455085	0.0024305	0.00723244	No
NM_004281.3	BAG3	-0.585239	2.50761e-11	4.16192e-09	Yes
NM_004874.2	BAG4	0.0253283	0.787617	0.870181	Yes
NM_001015048.1	BAG5	-0.228406	1.0212e-06	7.85086e-06	Yes
NM_080702.2	BAG6	-0.0370109	0.665256	0.78142	Yes
NM_001187.1	BAGE	-0.0143781	0.110451	0.19999	No
NM_181704.1	BAGE4	-0.0030303	0.71662	0.820285	No
NM_014952.3	BAHD1	0.0158585	0.421558	0.570657	No
NM_006340.1	BAIAP2	0.700575	1.62895e-08	2.67115e-07	Yes
NM_018842.3	BAIAP2L1	0.10451	0.00109422	0.00355252	No
NM_025045.4	BAIAP2L2	-0.0394286	0.081679	0.155905	No
NM_003933.3	BAIAP3	-0.03161	0.000394059	0.00143668	No
NM_001188.3	BAK1	0.322517	7.88171e-06	4.57422e-05	Yes
NM_012342.2	BAMBI	-1.15791	8.73612e-08	1.0343e-06	Yes
NM_003860.2	BANF1	0.0536246	0.484919	0.630615	Yes
NM_001014977.2	BANF2	0.0129199	0.161362	0.272451	No
NM_001083907.1	BANK1	0.0897594	0.192392	0.314439	Yes
NM_079837.2	BANP	0.198739	0.00268526	0.00790708	Yes
NM_004656.2	BAP1	-0.0461997	0.237454	0.371342	Yes
NM_000465.1	BARD1	-0.0398485	0.101747	0.187072	No
NM_020064.2	BARHL1	0.00685701	0.325481	0.471816	No
NM_020063.1	BARHL2	0.00244621	0.870127	0.924007	No
NM_021570.3	BARX1	-0.104564	0.00197258	0.00601496	Yes
NM_003658.4	BARX2	-0.00341229	0.670961	0.785575	No
NM_006317.3	BASP1	0.580775	4.12459e-05	0.000196588	Yes
NM_173669.1	BASP1-AS1	-0.0526808	0.178966	0.296714	Yes
NM_006399.2	BATF	0.518757	3.03003e-10	1.67634e-08	Yes
NM_138456.3	BATF2	0.10577	0.00325831	0.00938137	Yes
NM_018664.1	BATF3	0.0931215	0.0443929	0.0930454	Yes
NM_004324.3	BAX	0.23647	1.48192e-06	1.0777e-05	Yes
NM_182648.1	BAZ1A	0.758706	4.28582e-11	5.17768e-09	Yes
NM_032408.2	BAZ1B	-0.122927	0.00206127	0.00625105	Yes
NM_013449.3	BAZ2A	-0.00953423	0.364945	0.512823	No
NM_013450.2	BAZ2B	-0.131319	0.079457	0.152281	Yes
NM_014417.2	BBC3	0.0242441	0.55477	0.69167	Yes
NM_025057.1	BBOF1	-0.0960137	0.0331968	0.0724787	Yes
NM_003986.2	BBOX1	-0.169824	9.86162e-05	0.000423062	Yes
NM_024649.4	BBS1	-0.527415	1.63253e-10	1.16854e-08	Yes
NM_024685.3	BBS10	-0.188802	0.00362858	0.0103186	Yes
NM_152618.2	BBS12	-0.100518	2.98308e-05	0.000148062	No
NM_031885.2	BBS2	-0.244282	3.65321e-05	0.000176441	Yes
NM_033028.2	BBS4	-0.0809456	0.211745	0.339507	Yes
XM_001131846.1	BBS5	0.0350505	0.0237219	0.0539961	No
NM_176824.1	BBS7	-0.212466	6.59278e-07	5.38304e-06	Yes
NM_001033604.1	BBS9	-0.00892552	0.779285	0.864707	No
NM_020235.3	BBX	-0.51477	0.00063383	0.00218779	Yes
NM_001013257.1	BCAM	-0.225613	8.37209e-06	4.82727e-05	Yes
NM_198427.1	BCAN	0.00636885	0.590987	0.721385	No
NM_001008405.1	BCAP29	-0.48274	2.28414e-05	0.000116899	Yes
NM_005745.6	BCAP31	0.901484	1.16475e-10	9.99269e-09	Yes
NM_014567.2	BCAR1	-0.583405	4.90507e-08	6.43346e-07	Yes
NM_003567.2	BCAR3	-0.280984	0.00053963	0.00189724	Yes
NM_003657.1	BCAS1	-0.00661427	0.582079	0.713959	No
NM_005872.2	BCAS2	-0.0257933	0.323064	0.469346	No
NM_017679.3	BCAS3	-0.053179	0.00171367	0.00530562	No
NM_017843.3	BCAS4	-0.486363	2.14924e-07	2.12637e-06	Yes
NM_005504.4	BCAT1	1.22144	2.07484e-07	2.06774e-06	Yes
NM_001190.2	BCAT2	-0.0270046	0.489223	0.634493	Yes
NM_078468.1	BCCIP	-0.00610379	0.91124	0.948298	Yes
NM_181708.1	BCDIN3D	0.00460062	0.880372	0.92952	No
NM_000055.2	BCHE	-0.0167302	0.146264	0.25122	No
NM_000709.2	BCKDHA	0.280043	0.000717014	0.00243936	Yes
NM_183050.1	BCKDHB	-0.422182	5.7645e-09	1.24692e-07	Yes
NM_005881.1	BCKDK	0.576777	3.33431e-09	8.41109e-08	Yes
NM_003921.3	BCL10	0.10008	0.234349	0.367748	Yes
NM_022893.3	BCL11A	0.149464	0.000693751	0.00236975	Yes
NM_138576.2	BCL11B	0.273499	0.00659328	0.0174892	Yes
NM_000633.2	BCL2	-0.300218	1.36899e-05	7.45306e-05	Yes
NM_004049.2	BCL2A1	0.0801989	0.00444509	0.0123421	No
NM_138578.1	BCL2L1	0.201269	0.0015285	0.00480267	Yes
NM_020396.2	BCL2L10	0.00772156	0.41194	0.561144	No
NM_006538.3	BCL2L11	0.0157375	0.13815	0.23966	No
NM_001040668.1	BCL2L12	0.2341	3.22151e-05	0.000157867	Yes
NM_015367.2	BCL2L13	0.124481	0.0019569	0.00597226	Yes
NM_138723.1	BCL2L14	0.0145167	0.108592	0.197349	No
NM_001010922.2	BCL2L15	0.00614283	0.398751	0.547928	No
NM_004050.2	BCL2L2	-0.612697	1.04459e-09	3.83283e-08	Yes
NM_005178.3	BCL3	0.465616	1.69584e-06	1.20853e-05	Yes
NM_001706.2	BCL6	0.119095	0.0785377	0.150702	Yes
NM_181844.3	BCL6B	0.167536	0.199013	0.323267	Yes
NM_001024808.1	BCL7A	-0.107268	5.30334e-06	3.24206e-05	No
NM_001707.2	BCL7B	-0.173195	0.0316659	0.0695296	Yes
NM_004326.2	BCL9	-0.474505	1.01833e-08	1.87599e-07	Yes
NM_182557.2	BCL9L	-0.282664	1.74334e-06	1.23494e-05	Yes
NM_001077440.1	BCLAF1	-0.151731	0.0155928	0.0375171	Yes
NM_198279.2	BCLAF3	-0.0858281	0.0193285	0.0452525	Yes
NM_017429.2	BCO1	-0.00265265	0.781402	0.866009	No
NM_031938.4	BCO2	0.0153726	0.824437	0.894609	Yes
NM_017745.4	BCOR	-0.33954	6.04846e-05	0.000274929	Yes
NM_021946.2	BCORL1	-0.0623735	0.0789515	0.151431	Yes
NR_002923.1	BCORP1	0.00038039	0.961803	0.978578	No
NM_004327.3	BCR	-0.0884015	0.113644	0.204644	Yes
NM_207474.1	BCRP2	-0.00256646	0.755426	0.848486	No
NM_001079866.1	BCS1L	-0.108156	0.0122218	0.0302505	Yes
NM_203314.2	BDH1	0.0267772	0.0231618	0.052877	No
NM_020139.3	BDH2	-0.166608	1.8874e-05	9.88452e-05	Yes
NM_000710.2	BDKRB1	0.0303204	0.0153087	0.0368983	No
NM_000623.2	BDKRB2	0.0501076	0.00430226	0.012	No
NM_001709.3	BDNF	-0.749443	4.25759e-06	2.66393e-05	Yes
NM_018429.2	BDP1	-0.0272542	0.412537	0.561742	No
NM_003766.2	BECN1	-0.018198	0.761675	0.852283	Yes
NM_020836.2	BEGAIN	0.0221583	0.0621606	0.123868	No
NM_153346.3	BEND2	0.0162557	0.110598	0.200207	No
NM_207406.1	BEND4	-0.0119107	0.272485	0.41296	No
NM_024603.1	BEND5	-0.380309	2.02161e-06	1.39839e-05	Yes
NM_152731.2	BEND6	0.13086	0.0196908	0.0459936	Yes
NM_152751.1	BEND7	0.00436484	0.761819	0.852337	No
NM_004183.2	BEST1	0.459958	4.79727e-09	1.09646e-07	Yes
NM_017682.2	BEST2	-0.0045949	0.595658	0.725784	No
NM_032735.2	BEST3	0.0254744	0.435837	0.584197	No
NM_153274.2	BEST4	-0.0332987	0.0211427	0.0489025	No
NM_005868.4	BET1	-0.0839185	0.100774	0.185667	Yes
NM_016526.4	BET1L	-0.254615	0.000284564	0.00107591	Yes
NM_018476.3	BEX1	-0.496419	4.2206e-07	3.72163e-06	Yes
NM_206917.1	BEX3	-0.58791	2.07269e-07	2.06676e-06	Yes
NM_001012978.1	BEX5	-0.501923	6.14279e-06	3.68173e-05	Yes
NM_016561.1	BFAR	0.0894267	0.158916	0.269036	Yes
NM_001195.2	BFSP1	-0.176085	1.48534e-07	1.58905e-06	Yes
NM_003571.2	BFSP2	0.00858259	0.382062	0.530538	No
NM_199173.2	BGLAP	-0.0612273	0.11603	0.207971	Yes
NM_001711.3	BGN	0.297792	0.727515	0.828095	Yes
NM_177455.3	BHLHA15	-0.00390165	0.639702	0.761457	No
NM_030639.1	BHLHB9	-0.288655	4.7953e-07	4.16429e-06	Yes
NM_152414.3	BHLHE22	0.468151	2.97215e-06	1.94769e-05	Yes
NM_080606.2	BHLHE23	0.00257544	0.72163	0.823971	No
NM_003670.1	BHLHE40	0.618432	2.27545e-05	0.000116555	Yes
NM_030762.1	BHLHE41	0.110491	0.218262	0.347852	Yes
NM_001713.1	BHMT	-0.0224565	0.0215405	0.0496351	No
NM_017614.3	BHMT2	-0.358507	0.00041181	0.00149282	Yes
NM_001714.2	BICD1	-0.101638	0.144169	0.248164	Yes
NM_001003800.1	BICD2	-0.137131	0.224568	0.355667	Yes
NM_207311.2	BICDL1	0.201356	0.00255706	0.00756469	Yes
NM_015711.2	BICRA	-0.0554635	0.236242	0.369994	Yes
NM_015349.1	BICRAL	-0.236008	0.00705321	0.018543	Yes
NM_197966.1	BID	0.791646	3.30293e-10	1.77211e-08	Yes
NM_001197.3	BIK	0.0235763	0.0711766	0.138751	No
NM_139346.1	BIN1	0.637817	2.65934e-08	3.97535e-07	Yes
NM_016293.2	BIN2	0.932878	6.47641e-09	1.3452e-07	Yes
NM_018688.4	BIN3	-0.170259	0.00107546	0.00350058	Yes
NM_001166.3	BIRC2	0.00174324	0.978254	0.987541	Yes
NM_182962.1	BIRC3	0.726991	5.35355e-09	1.18842e-07	Yes
NM_001012271.1	BIRC5	0.0338991	7.49134e-05	0.000332016	No
NM_016252.3	BIRC6	-0.0913677	0.0378816	0.0813274	Yes
NM_022161.2	BIRC7	0.30615	0.0243133	0.055081	Yes
NM_033341.3	BIRC8	-0.00431774	0.611505	0.738555	No
NM_017693.2	BIVM	-0.166323	0.000409177	0.0014851	Yes
NM_006698.2	BLCAP	0.11726	0.0181712	0.0429241	Yes
NM_001001786.1	BLID	-0.0920628	0.00221029	0.00664958	No
NM_001715.2	BLK	0.0984819	0.1118	0.202	Yes
NM_000057.2	BLM	0.212023	1.06214e-10	9.43652e-09	Yes
NM_000386.2	BLMH	-0.0384486	0.422348	0.571334	Yes
NM_013314.2	BLNK	0.536572	1.53488e-05	8.23254e-05	Yes
NM_001487.1	BLOC1S1	0.402522	2.33017e-05	0.000119049	Yes
NM_001001342.1	BLOC1S2	0.0485778	0.31784	0.463159	Yes
NM_212550.2	BLOC1S3	0.0112385	0.11179	0.202	No
NM_018366.2	BLOC1S4	-0.0521857	0.183783	0.30301	Yes
NM_201280.1	BLOC1S5	-0.0444957	0.297784	0.441726	Yes
NM_012388.2	BLOC1S6	-0.0314917	0.738565	0.836429	Yes
NM_000712.3	BLVRA	0.327123	0.000324895	0.00120884	Yes
NM_000713.1	BLVRB	0.276902	0.0018929	0.00579186	Yes
NM_003666.2	BLZF1	-0.21437	6.89607e-05	0.000308871	Yes
NM_033201.1	BMERB1	-0.47768	1.07035e-08	1.95358e-07	Yes
NM_033503.3	BMF	0.506872	2.31526e-06	1.57415e-05	Yes
NM_005180.5	BMI1	-0.341463	5.243e-05	0.000242981	Yes
NM_006129.2	BMP1	-0.0943132	0.231863	0.365008	Yes
NM_014482.1	BMP10	0.00775457	0.438136	0.586359	No
NM_005448.1	BMP15	0.000435639	0.97146	0.984369	No
NM_001200.2	BMP2	-0.0715433	0.197837	0.321651	Yes
NM_198892.1	BMP2K	0.592537	4.3966e-06	2.7454e-05	Yes
NM_001201.2	BMP3	-0.0113801	0.245022	0.38047	No
NM_130851.1	BMP4	-0.339432	0.00625246	0.0166949	Yes
NM_021073.2	BMP5	-0.00483818	0.532154	0.672779	No
NM_001718.4	BMP6	-0.296169	0.0431601	0.090869	Yes
NM_001719.1	BMP7	0.0331825	0.146551	0.251555	No
NM_181809.3	BMP8A	-0.00370986	0.603044	0.731921	No
NM_001720.3	BMP8B	0.015285	0.0772526	0.148541	No
NM_133468.2	BMPER	0.00768394	0.351812	0.499268	No
NM_004329.2	BMPR1A	-0.894225	2.88193e-12	1.36666e-09	Yes
NM_001203.1	BMPR1B	-0.00225418	0.791254	0.872384	No
NM_001204.5	BMPR2	-0.45903	0.000108575	0.000460958	Yes
NM_014753.2	BMS1	-0.0289522	0.589499	0.720209	Yes
NM_080926.1	BMS1P20	-0.115599	2.71767e-05	0.000136322	No
NM_152556.2	BMT2	-0.0496237	0.379795	0.528092	Yes
NM_001721.4	BMX	-0.124015	0.138867	0.240763	Yes
NM_001717.2	BNC1	-0.0117727	0.29592	0.439586	No
NM_017637.5	BNC2	0.0120139	0.76651	0.855401	Yes
NM_013980.2	BNIP1	-0.0317031	0.234386	0.367773	No
NM_004330.1	BNIP2	0.172775	0.00134772	0.00428468	Yes
NM_004052.2	BNIP3	0.200564	0.0822937	0.156897	Yes
NM_004331.2	BNIP3L	-0.054862	0.610599	0.737912	Yes
NM_138279.1	BNIPL	0.00819733	0.334391	0.481391	No
NM_033254.2	BOC	-0.234729	0.00283778	0.00830934	Yes
NM_138369.1	BOD1	-0.275762	0.00022189	0.000863775	Yes
NM_148894.2	BOD1L1	-0.0176912	0.264505	0.403898	No
NM_032515.3	BOK	0.0346734	0.190646	0.312044	No
NM_016074.2	BOLA1	-0.104725	0.00201089	0.00611812	Yes
NM_001031827.1	BOLA2	0.470678	3.3604e-06	2.16615e-05	Yes
NM_001035505.1	BOLA3	0.348374	0.000574919	0.00200707	Yes
NM_033030.3	BOLL	-0.0104434	0.491381	0.636205	No
NM_015201.3	BOP1	-0.0139699	0.779345	0.864707	Yes
NM_024808.2	BORA	0.243098	1.09803e-07	1.24999e-06	Yes
NM_058169.2	BORCS5	-0.0466503	0.0204125	0.0474115	No
NM_017622.1	BORCS6	0.121919	0.0752139	0.145424	Yes
NM_144591.2	BORCS7	-0.198339	0.00842659	0.0217385	Yes
NM_005919.1	BORCS8-MEF2B	0.0331527	0.273668	0.41447	No
NM_021812.1	BPESC1	-0.0158082	0.0428504	0.0903027	No
NM_199186.1	BPGM	-0.182646	7.07656e-05	0.000315681	Yes
NM_004332.1	BPHL	0.139854	0.00954735	0.0243015	Yes
NM_001725.1	BPI	-0.00301267	0.85114	0.911719	No
NM_130852.1	BPIFA1	0.0101757	0.28316	0.424813	No
NM_080574.2	BPIFA2	0.00339643	0.684898	0.795769	No
NM_178466.3	BPIFA3	0.016657	0.0419854	0.0887642	No
NM_173859.1	BPIFA4P	-0.00712272	0.709281	0.814544	No
NM_033197.2	BPIFB1	0.00625863	0.444748	0.59237	No
NM_025227.1	BPIFB2	0.00641465	0.662651	0.779184	No
NM_182658.1	BPIFB3	-0.00415223	0.578529	0.711699	No
NM_182519.1	BPIFB4	0.0109011	0.359228	0.507037	No
NM_174897.1	BPIFB6	0.00460846	0.520297	0.662151	No
NM_174932.1	BPIFC	0.0099188	0.397366	0.546448	No
NM_006085.4	BPNT1	-0.0616201	0.17327	0.288942	Yes
NM_004459.6	BPTF	-0.12773	0.0545436	0.110879	Yes
NM_004678.1	BPY2	0.00342558	0.780164	0.865313	No
NM_004333.3	BRAF	0.00331932	0.836692	0.903156	No
NM_006768.2	BRAP	-0.00697497	0.419089	0.568267	No
NM_152743.2	BRAT1	0.0844653	0.216646	0.345866	Yes
NM_007299.2	BRCA1	0.0911435	0.000261884	0.000999955	No
NM_000059.3	BRCA2	0.0128138	0.119542	0.212974	No
NM_024332.2	BRCC3	0.0292698	0.32379	0.46994	No
NM_014577.1	BRD1	-0.0959348	0.00864675	0.0222451	Yes
NM_005104.2	BRD2	-0.207177	0.00929598	0.0237228	Yes
NM_007371.2	BRD3	-0.150568	0.0409369	0.0868888	Yes
NM_058243.2	BRD4	-0.0523888	0.475581	0.621734	Yes
NM_013263.2	BRD7	-0.347053	4.32815e-09	1.01941e-07	Yes
NM_183359.1	BRD8	-0.296621	1.38707e-06	1.01958e-05	Yes
NM_023924.3	BRD9	0.0293899	0.571429	0.706243	Yes
NM_207189.1	BRDT	-0.0131902	0.233503	0.366842	No
NM_001024610.1	BREA2	-0.00472635	0.662909	0.779384	No
NM_001519.2	BRF1	0.020522	0.529818	0.670728	No
NM_018310.2	BRF2	-0.172472	0.0440982	0.0925588	Yes
NM_015379.3	BRI3	0.743386	7.49116e-09	1.50493e-07	Yes
NM_080626.5	BRI3BP	0.131183	9.73243e-07	7.53436e-06	No
NM_182563.2	BRICD5	0.0396805	0.303145	0.447696	Yes
NM_014618.2	BRINP1	-0.511605	5.28666e-05	0.000244622	Yes
NM_021165.2	BRINP2	0.00683411	0.514775	0.657327	No
NM_199051.1	BRINP3	-0.014603	0.126457	0.223213	No
NM_032043.1	BRIP1	0.0125309	0.240038	0.374412	No
NM_018321.3	BRIX1	-0.167355	0.0015536	0.00486688	Yes
NM_018462.4	BRK1	-0.195959	0.00167527	0.00519762	Yes
NM_015399.3	BRMS1	0.257048	5.67994e-05	0.00026031	Yes
NM_032352.3	BRMS1L	-0.505021	1.2993e-07	1.43052e-06	Yes
NM_144695.2	BROX	0.0773249	0.0023708	0.0070714	No
NM_004634.2	BRPF1	-0.00628372	0.504051	0.647576	No
NM_015695.2	BRPF3	-0.215943	9.5527e-05	0.000411684	Yes
NM_001727.1	BRS3	-0.00111526	0.902619	0.943257	No
NM_032430.1	BRSK1	-0.00800324	0.650368	0.769818	No
NM_003957.2	BRSK2	0.0045373	0.624274	0.749342	No
NM_001007246.1	BRWD1	-0.327963	1.3387e-07	1.46392e-06	Yes
NM_153252.3	BRWD3	0.0617231	0.0197382	0.046086	No
NM_032667.4	BSCL2	0.42137	1.84394e-07	1.89505e-06	Yes
NM_018045.5	BSDC1	-0.109273	0.0542999	0.110459	Yes
NM_198590.1	BSG	0.115533	0.226266	0.357687	Yes
NM_003458.3	BSN	-0.030783	0.0281354	0.0627631	No
NM_057176.2	BSND	-0.0127749	0.157729	0.267384	No
NM_017688.2	BSPRY	0.0519547	0.10005	0.184553	No
NM_004334.1	BST1	0.177888	7.33333e-05	0.000326071	Yes
NM_004335.2	BST2	0.741555	3.66967e-06	2.33667e-05	Yes
NM_003972.2	BTAF1	-0.189611	0.0100069	0.0253296	Yes
NM_025238.3	BTBD1	0.194318	0.0196307	0.0458712	Yes
NM_032320.5	BTBD10	-0.264995	2.05437e-07	2.05194e-06	Yes
NM_152322.2	BTBD11	0.218726	5.60846e-06	3.4005e-05	Yes
NM_144587.2	BTBD16	-0.0444904	0.00122956	0.00394644	No
NM_017797.3	BTBD2	-0.118226	0.139792	0.241989	Yes
NM_014962.2	BTBD3	-0.145736	0.00714889	0.0187529	Yes
NM_033271.1	BTBD6	-0.170654	0.000694048	0.00237031	Yes
NM_001002860.2	BTBD7	-0.233141	1.35128e-06	9.94712e-06	Yes
NM_183242.2	BTBD8	-0.0241122	0.0248636	0.0562058	No
NM_052893.1	BTBD9	-0.00295404	0.711474	0.815977	No
NM_001729.1	BTC	-0.434561	4.33522e-06	2.70898e-05	Yes
NM_000060.2	BTD	0.0409134	0.248405	0.384606	Yes
NM_001207.4	BTF3	-0.339011	0.000136425	0.000564487	Yes
NM_152265.2	BTF3L4	-0.0677658	0.307297	0.452025	Yes
NM_001731.1	BTG1	0.514158	2.37683e-07	2.31924e-06	Yes
NM_006763.2	BTG2	0.404099	0.0130924	0.032102	Yes
NM_006806.3	BTG3	-0.195107	0.00304203	0.00883024	Yes
NM_017589.2	BTG4	-0.00187844	0.827615	0.896852	No
NM_000061.1	BTK	1.10194	4.27296e-09	1.01034e-07	Yes
NM_181780.3	BTLA	0.0681866	0.0114639	0.0285978	No
NM_001732.1	BTN1A1	0.00593228	0.369179	0.517074	No
NM_078476.1	BTN2A1	-0.317051	3.13174e-08	4.50337e-07	Yes
NM_006995.3	BTN2A2	0.0723544	0.00261964	0.00773436	No
NM_024018.1	BTN2A3P	-0.00192888	0.861854	0.918784	No
NM_007048.4	BTN3A1	0.273184	7.73943e-05	0.000341223	Yes
NM_007047.3	BTN3A2	0.429247	0.00092958	0.00307234	Yes
NM_197974.1	BTN3A3	0.253764	0.00125155	0.00400978	Yes
NM_019602.1	BTNL2	0.0159662	0.153839	0.261538	No
NM_197975.1	BTNL3	0.0260748	0.045177	0.094477	No
NM_024850.1	BTNL8	-0.000152139	0.985324	0.991016	No
NM_152547.3	BTNL9	0.0121249	0.329253	0.475809	No
NM_033637.2	BTRC	-0.0182005	0.392766	0.542251	No
NM_004336.2	BUB1	0.319138	1.34576e-08	2.3271e-07	Yes
NM_001211.4	BUB1B	0.300982	1.11589e-10	9.6669e-09	Yes
NM_004725.2	BUB3	0.0422014	0.25392	0.391267	Yes
NM_032725.2	BUD13	0.0766544	0.0152682	0.0368109	No
NM_017528.2	BUD23	-0.0324598	0.496491	0.64083	Yes
NM_003910.2	BUD31	0.0403585	0.57237	0.706914	Yes
NM_147147.2	BVES	-0.576518	4.11382e-09	9.82637e-08	Yes
NM_004053.3	BYSL	0.254807	1.46792e-09	4.86358e-08	Yes
NM_014670.2	BZW1	0.00258958	0.756319	0.849004	No
NM_014038.1	BZW2	0.368827	9.82054e-07	7.58934e-06	Yes
NM_001010896.1	C10orf113	0.00762966	0.295812	0.439498	No
NM_001010912.1	C10orf120	-0.000137714	0.988946	0.99359	No
NM_182554.1	C10orf53	-0.00515429	0.529624	0.670582	No
NM_001001791.1	C10orf55	-0.00926932	0.456076	0.603401	No
NM_001009997.1	C10orf62	0.00510426	0.655837	0.773749	No
NM_153714.1	C10orf67	0.0209235	0.0800225	0.15322	No
NM_199459.2	C10orf71	-0.00127416	0.865657	0.920992	No
NM_144661.2	C10orf82	0.0147977	0.0533088	0.108767	No
NM_024942.2	C10orf88	-0.0938468	0.0427034	0.0900249	Yes
NM_001004298.2	C10orf90	0.00128902	0.857376	0.916326	No
NM_173541.1	C10orf91	0.00256751	0.738435	0.836343	No
NM_024886.1	C10orf95	0.0260802	0.00396301	0.0111655	No
NM_207373.2	C10orf99	-0.00287955	0.716635	0.820285	No
NM_022761.1	C11orf1	0.00831872	0.293	0.43649	No
NM_020643.2	C11orf16	-0.0111863	0.257414	0.395451	No
NM_022338.2	C11orf24	-0.28563	2.68292e-06	1.78516e-05	Yes
NM_144663.1	C11orf40	0.00669093	0.465816	0.612674	No
NM_173525.1	C11orf42	-0.00250251	0.832394	0.899999	No
NM_173580.1	C11orf44	-0.00890389	0.274415	0.415109	No
NM_145013.1	C11orf45	0.230525	5.09118e-05	0.000236625	Yes
NM_024113.3	C11orf49	-0.0531982	0.0125627	0.0309948	No
NM_080659.2	C11orf52	0.000927129	0.976033	0.986308	No
NM_198498.1	C11orf53	0.0016035	0.799495	0.877711	No
NM_014039.2	C11orf54	-0.102021	0.00172529	0.00533694	No
NM_014267.4	C11orf58	-0.0087917	0.788739	0.870782	No
NM_152587.2	C11orf65	-0.0038282	0.561239	0.697581	No
NM_031450.2	C11orf68	-0.232662	0.000786085	0.00264948	Yes
NM_019021.1	C11orf71	0.0163806	0.601017	0.730059	No
NM_173578.1	C11orf72	-0.00884699	0.271867	0.412198	No
NM_138787.2	C11orf74	-0.178729	0.00578207	0.0155699	Yes
NM_024650.2	C11orf80	0.092577	0.010934	0.0274068	Yes
NM_207645.2	C11orf87	0.00494332	0.536386	0.676251	No
NM_001100388.1	C11orf88	-0.00281722	0.630915	0.754474	No
NM_021640.3	C12orf10	-0.0192302	0.703219	0.809782	Yes
NM_001009894.2	C12orf29	-0.424361	1.81503e-05	9.54774e-05	Yes
NM_020374.2	C12orf4	0.109465	0.00685127	0.0180736	Yes
NM_001031748.2	C12orf40	-0.00645839	0.587196	0.718183	No
NM_001099336.1	C12orf42	-0.0113919	0.177416	0.294665	No
NM_022895.1	C12orf43	-0.0294735	0.479141	0.625115	Yes
NM_152318.2	C12orf45	0.132025	0.00400003	0.0112489	Yes
NM_024738.1	C12orf49	0.584417	1.87818e-10	1.25393e-08	Yes
NM_152589.1	C12orf50	0.00806142	0.318301	0.46364	No
NM_152319.2	C12orf54	-0.0436324	0.0070877	0.0186199	No
NM_138425.2	C12orf57	-0.651274	1.43308e-06	1.04905e-05	Yes
NM_175874.2	C12orf60	-0.0179441	0.285732	0.427671	No
NM_152269.2	C12orf65	-0.155462	0.000395223	0.00144063	Yes
NM_152440.4	C12orf66	0.0702551	6.35166e-06	3.7903e-05	No
NM_207376.1	C12orf75	-1.53498	1.63842e-10	1.16854e-08	Yes
NM_207435.1	C12orf76	0.0265488	0.460727	0.607608	Yes
NM_017924.2	C14orf119	-0.0208037	0.0349649	0.0757944	No
NM_020215.2	C14orf132	-1.28403	1.03615e-09	3.81763e-08	Yes
NM_182560.1	C14orf177	-0.00497358	0.514556	0.65722	No
NM_174943.2	C14orf178	0.00582304	0.504606	0.648148	No
NM_001008404.1	C14orf180	-0.0770265	0.00654388	0.0173685	No
NM_001017923.1	C14orf28	-0.482665	1.39512e-06	1.02471e-05	Yes
NM_174978.1	C14orf39	-0.00645165	0.416425	0.565519	No
NM_021944.1	C14orf93	-0.00338503	0.935617	0.962834	Yes
NM_153040.2	C15orf32	-0.00132243	0.922859	0.955147	No
NM_015492.4	C15orf39	0.248982	0.00021397	0.00083735	Yes
NM_144597.1	C15orf40	-0.0710355	0.00502161	0.0137431	No
NM_032499.3	C15orf41	-0.290503	1.49962e-08	2.53724e-07	Yes
NM_032413.2	C15orf48	1.8939	1.32733e-08	2.29748e-07	Yes
NM_207445.1	C15orf54	-0.00343738	0.692143	0.80108	No
NM_152337.1	C16orf46	0.00697303	0.356276	0.5041	No
NM_207385.1	C16orf47	0.00525331	0.450351	0.59801	No
NM_175900.2	C16orf54	0.0102416	0.250463	0.387251	No
NM_022744.1	C16orf58	-0.324525	0.000212379	0.000832103	Yes
NM_025187.3	C16orf70	0.203421	2.68842e-08	4.00871e-07	Yes
NM_139170.2	C16orf71	-0.00689599	0.393313	0.542513	No
NM_014117.2	C16orf72	-0.109569	0.0723978	0.140777	Yes
NM_206967.1	C16orf74	0.0267304	0.0398361	0.0849788	No
NM_144602.2	C16orf78	0.000655575	0.941563	0.966768	No
NM_182831.1	C16orf82	0.0041596	0.633615	0.756169	No
NM_001012984.2	C16orf86	0.0996289	0.0052501	0.0143023	Yes
NM_001001436.2	C16orf87	-0.139935	0.00145224	0.00458611	Yes
NM_001098514.1	C16orf89	0.000617551	0.948229	0.971011	No
NM_001010878.1	C16orf91	0.027746	0.439106	0.587205	Yes
NM_207454.2	C17orf102	-0.00440635	0.662781	0.779286	No
NM_174893.1	C17orf49	0.599818	3.93248e-07	3.5006e-06	Yes
NM_145272.3	C17orf50	-0.00349703	0.680272	0.792295	No
NM_024032.2	C17orf53	0.229524	0.000170589	0.000686647	Yes
NM_181656.3	C17orf58	0.296219	1.57699e-06	1.13613e-05	Yes
NM_181707.1	C17orf64	0.00668539	0.514596	0.657225	No
NM_022344.2	C17orf75	-0.159181	0.0482201	0.0998998	Yes
NM_152460.2	C17orf77	0.00161367	0.879039	0.92872	No
NM_173625.3	C17orf78	-0.00230352	0.741781	0.838529	No
NM_017941.3	C17orf80	-0.121754	0.0549062	0.111476	Yes
NM_203425.1	C17orf82	-0.0322816	0.0170053	0.0404984	No
NM_001013672.3	C17orf97	0.0502672	0.734253	0.833148	Yes
NM_031446.3	C18orf21	0.0241891	0.652423	0.771219	Yes
NM_001008239.2	C18orf25	-0.193451	1.43395e-05	7.74026e-05	Yes
NM_173529.3	C18orf54	-0.0308662	0.194605	0.317471	No
NM_001031726.2	C19orf12	-0.141772	0.00801915	0.0208053	Yes
NM_152474.3	C19orf18	-0.0329198	0.0404544	0.0860293	No
NM_017914.2	C19orf24	0.424695	1.19452e-07	1.33251e-06	Yes
NM_152482.2	C19orf25	-0.0907629	0.0575097	0.115913	Yes
NM_033520.1	C19orf33	-0.149792	0.00284828	0.00833595	Yes
NM_032207.2	C19orf44	-0.108649	0.0011363	0.00367236	Yes
NM_178830.2	C19orf47	-0.0292554	0.251299	0.388274	No
NM_199250.1	C19orf48	0.224385	6.47707e-06	3.85477e-05	Yes
NM_014047.2	C19orf53	0.134985	0.0587415	0.117928	Yes
NM_198476.2	C19orf54	0.17596	9.17461e-08	1.07621e-06	Yes
NM_024323.3	C19orf57	0.00364924	0.713694	0.817826	No
NM_018111.2	C19orf73	-0.0146236	0.277697	0.418608	No
NM_006333.2	C1D	-0.00722343	0.481067	0.627168	No
NM_020156.1	C1GALT1	0.123655	0.0265378	0.0595728	Yes
NM_152692.3	C1GALT1C1	-0.0412631	0.443833	0.591478	Yes
NM_001012970.1	C1orf100	0.00630715	0.426276	0.574788	No
NM_139240.2	C1orf105	0.00713382	0.505901	0.649515	No
NM_017850.1	C1orf109	0.0143535	0.0763659	0.147203	No
NM_018186.2	C1orf112	0.109081	0.00375935	0.0106394	Yes
NM_024709.4	C1orf115	-0.363699	8.61509e-05	0.000375818	Yes
NM_023938.5	C1orf116	-0.00154062	0.817881	0.890871	No
NM_198446.1	C1orf122	-0.199539	0.010034	0.0253873	Yes
NM_173507.1	C1orf127	0.105821	1.89113e-06	1.32327e-05	No
NM_152379.2	C1orf131	0.0713064	0.127624	0.224804	Yes
NM_001013643.1	C1orf137	0.00794939	0.263963	0.403418	No
NM_001013674.1	C1orf141	-0.0278285	0.0185431	0.0436919	No
NM_001012425.1	C1orf146	-0.00476319	0.529687	0.670615	No
NM_001025592.1	C1orf147	0.00715624	0.455444	0.60306	No
NM_152290.1	C1orf158	0.00316509	0.726158	0.827187	No
NM_017891.2	C1orf159	0.0059004	0.828313	0.897352	No
NM_174896.2	C1orf162	1.29314	8.35315e-08	9.95932e-07	Yes
NM_207356.1	C1orf174	0.131631	0.00105142	0.00343112	Yes
NM_001010979.1	C1orf189	0.0126864	0.109843	0.199112	No
NM_032800.1	C1orf198	-0.950849	1.62765e-10	1.16854e-08	Yes
NM_030806.3	C1orf21	-0.0258055	0.439026	0.587142	No
NM_182517.2	C1orf210	-0.000538152	0.952891	0.973615	No
NM_152374.1	C1orf216	-0.0745138	0.155717	0.264351	Yes
NM_207467.1	C1orf220	0.0109861	0.221565	0.351885	No
NM_207401.1	C1orf229	-0.144849	2.40547e-06	1.62429e-05	No
NM_024319.2	C1orf35	-0.0463658	0.285266	0.427117	Yes
NM_015449.2	C1orf43	0.230354	0.00062959	0.00217697	Yes
NM_024097.1	C1orf50	0.063022	0.189085	0.310118	Yes
NM_198077.2	C1orf52	-0.173213	5.6702e-05	0.000259931	Yes
NM_001024594.1	C1orf53	0.19004	9.08324e-08	1.06757e-06	Yes
NM_024579.2	C1orf54	0.363011	0.000269191	0.00102521	Yes
NM_017860.3	C1orf56	-0.0145789	0.455394	0.603038	No
NM_006365.1	C1orf61	0.0122856	0.0896958	0.169063	No
NM_152485.2	C1orf74	-0.00953942	0.712634	0.817074	No
NM_152377.1	C1orf87	-0.0378484	0.00618732	0.0165388	No
NM_032884.2	C1orf94	0.0111712	0.346469	0.49422	No
NM_015991.2	C1QA	1.34943	6.00728e-07	4.9922e-06	Yes
NM_000491.3	C1QB	1.18475	4.84284e-06	2.98639e-05	Yes
NM_001212.3	C1QBP	0.134416	0.043444	0.09138	Yes
NM_172369.2	C1QC	1.3444	4.57238e-06	2.84066e-05	Yes
NM_006688.3	C1QL1	-0.0268824	0.039805	0.0849329	No
NM_182528.2	C1QL2	-0.000966336	0.928112	0.958164	No
NM_001010908.1	C1QL3	-0.0226942	0.0251406	0.0567452	No
NM_001008223.1	C1QL4	-0.00876126	0.344538	0.492249	No
NM_198593.1	C1QTNF1	-0.354093	0.0006687	0.00229389	Yes
NM_031908.4	C1QTNF2	-0.103154	6.53241e-07	5.34027e-06	No
NM_030945.2	C1QTNF3	-0.0194558	0.171385	0.286298	No
NM_015645.2	C1QTNF5	-0.38681	0.00154189	0.00483704	Yes
NM_031910.3	C1QTNF6	0.18721	2.96179e-05	0.000147211	Yes
NM_031911.3	C1QTNF7	-1.32091	6.3153e-13	7.4769e-10	Yes
NM_207419.2	C1QTNF8	-0.0711289	0.000130388	0.000541906	No
NM_178540.3	C1QTNF9	-0.0273552	0.0135932	0.0332188	No
NM_001007537.1	C1QTNF9B	-0.00857666	0.555432	0.692351	No
NM_001733.4	C1R	-0.162806	0.413597	0.562885	Yes
NM_016546.1	C1RL	-0.187568	0.0218143	0.050188	Yes
NM_001734.2	C1S	-0.0284588	0.77806	0.863962	Yes
NM_000063.3	C2	1.33772	2.86066e-08	4.18916e-07	Yes
NM_080739.2	C20orf141	0.0114237	0.16533	0.277855	No
NM_080825.2	C20orf144	-0.00719321	0.367604	0.515662	No
NM_080828.1	C20orf173	0.00272083	0.728594	0.828899	No
NM_173644.1	C20orf197	0.042445	0.00942125	0.024008	No
NM_182584.1	C20orf203	-0.0246557	0.00843708	0.0217592	No
NM_207349.1	C20orf204	0.000966727	0.885026	0.932992	No
NM_001039140.1	C20orf27	0.326327	2.30528e-07	2.2631e-06	Yes
NM_178456.2	C20orf85	-0.0120287	0.123577	0.218979	No
NM_153269.1	C20orf96	0.0548812	0.0168588	0.0402144	No
NM_058180.3	C21orf58	0.00797139	0.487489	0.632984	No
NM_019596.3	C21orf62	0.000792514	0.909491	0.947138	No
NM_017447.3	C21orf91	0.0131536	0.21822	0.347847	No
NM_182520.1	C22orf15	-0.0187631	0.112865	0.203489	No
NM_032561.2	C22orf23	-0.0125539	0.151397	0.258053	No
NM_015370.1	C22orf31	0.000680505	0.950708	0.972559	No
NM_001039473.1	C22orf34	0.0807323	0.0136169	0.033263	No
NM_173793.3	C22orf39	-0.167013	0.00067759	0.00232079	Yes
NM_001010859.1	C22orf42	0.0117519	0.208965	0.336173	No
NM_024588.3	C22orf46	-0.206214	4.0952e-06	2.57348e-05	Yes
NM_015500.1	C2CD2	-0.795556	9.21303e-12	2.56363e-09	Yes
NM_014807.3	C2CD2L	0.0931584	0.000591861	0.00205813	No
NM_015531.4	C2CD3	0.00952678	0.46184	0.608701	No
NM_207322.2	C2CD4A	-0.00499696	0.568399	0.703625	No
NM_014802.1	C2CD5	0.1325	0.0313297	0.0689276	Yes
NM_152525.4	C2CD6	-0.052567	0.00141982	0.00449298	No
NM_144706.2	C2orf15	-0.0312214	0.0331882	0.0724737	No
NM_032266.3	C2orf16	-0.00647852	0.482136	0.628192	No
NM_013310.3	C2orf27A	-0.0569397	0.0511724	0.105048	No
NM_214461.1	C2orf27B	-0.0137044	0.142422	0.245775	No
NM_017880.1	C2orf42	-0.107732	0.00316986	0.00915045	Yes
NM_182626.1	C2orf48	0.0160109	0.0716875	0.139625	No
NM_024093.1	C2orf49	-0.0430837	0.308486	0.45336	Yes
NM_182500.1	C2orf50	-0.0286035	0.0484235	0.100228	No
NM_213608.1	C2orf66	-0.00156495	0.864975	0.920496	No
NM_001013649.1	C2orf68	-0.0876286	0.114745	0.206167	Yes
NM_153689.4	C2orf69	0.00448132	0.864069	0.920237	No
NM_001100396.1	C2orf73	0.0113841	0.127147	0.224149	No
NM_001017927.2	C2orf76	-0.0546197	0.328966	0.475492	Yes
NM_020161.2	C2orf83	-0.000570939	0.951047	0.972768	No
NM_032321.2	C2orf88	-0.0898262	0.00778568	0.0202439	Yes
NM_000064.2	C3	0.163954	0.287374	0.429658	Yes
NM_004054.2	C3AR1	0.810849	9.8183e-07	7.58934e-06	Yes
NM_020685.3	C3orf14	-0.0222864	0.317947	0.463271	No
NM_016210.2	C3orf18	-0.422741	4.01854e-09	9.66343e-08	Yes
NM_032137.3	C3orf20	-0.0058133	0.434464	0.582665	No
NM_152533.1	C3orf22	0.00417061	0.651336	0.770522	No
NM_173657.1	C3orf33	-0.037218	0.00608431	0.0162924	No
NM_178342.2	C3orf35	-0.0227544	0.0128185	0.031547	No
NM_025041.2	C3orf36	0.0978692	0.00292835	0.00854215	No
NM_173824.2	C3orf38	0.0481905	0.433597	0.581901	Yes
NM_024616.1	C3orf52	-0.161219	1.8779e-05	9.84344e-05	Yes
NM_001007534.1	C3orf56	0.00755995	0.375514	0.523368	No
NM_198562.1	C3orf62	0.0791793	0.00917529	0.0234553	No
NM_198463.2	C3orf67	-0.00169395	0.836907	0.903284	No
NM_001025266.1	C3orf70	-1.02427	7.62006e-10	3.18411e-08	Yes
NM_001013640.3	C3P1	0.0027637	0.683684	0.794811	No
NM_000715.3	C4BPA	0.0541979	0.0902316	0.169838	No
NM_001017365.1	C4BPB	0.0131589	0.723775	0.825266	Yes
NM_032149.1	C4orf17	-0.00321342	0.642097	0.763049	No
NM_018302.1	C4orf19	-0.0112537	0.149852	0.255837	No
NM_001001701.3	C4orf3	-0.506465	6.78526e-06	4.01096e-05	Yes
NM_001099783.1	C4orf33	0.174323	0.00392717	0.011072	Yes
NM_144645.2	C4orf36	-0.0232242	0.0508818	0.104548	No
NM_152543.2	C4orf45	0.00954477	0.262277	0.401359	No
NM_001008393.1	C4orf46	-0.0215306	0.457364	0.604469	No
NM_207405.1	C4orf50	0.01155	0.366887	0.514818	No
NM_001735.2	C5	-0.209244	0.00208252	0.00631225	Yes
NM_001736.3	C5AR1	1.55673	2.02873e-11	3.71426e-09	Yes
NM_018485.1	C5AR2	0.044921	0.000936053	0.00309042	No
NM_020199.1	C5orf15	0.120626	0.0575636	0.115983	Yes
NM_018356.1	C5orf22	0.0344072	0.140502	0.243028	No
NM_152409.2	C5orf24	-0.441582	3.46905e-08	4.87782e-07	Yes
NM_033211.2	C5orf30	-0.018539	0.630124	0.754005	Yes
NM_198566.1	C5orf34	-0.00550391	0.763794	0.853955	No
NM_178569.2	C5orf38	0.00676303	0.51435	0.657005	No
NM_206966.2	C5orf46	-1.02187	6.62717e-08	8.25908e-07	Yes
NM_175921.4	C5orf51	-0.101959	0.0264106	0.0593103	Yes
NM_001013717.1	C5orf56	0.00858688	0.29508	0.438741	No
NM_001013718.1	C5orf60	-0.00906877	0.279935	0.421159	No
NM_173667.1	C5orf64	0.00262243	0.81755	0.890823	No
NM_000065.1	C6	0.00702026	0.487702	0.633168	No
NM_144980.2	C6orf118	-0.00929958	0.258646	0.397	No
NM_001029863.1	C6orf120	0.000396865	0.99174	0.995039	Yes
NM_145029.1	C6orf136	0.0753637	0.105529	0.192787	Yes
NM_153344.1	C6orf141	0.02295	0.212551	0.340584	No
NM_014070.2	C6orf15	0.0129137	0.192157	0.314164	No
NM_001010868.1	C6orf163	-0.00828285	0.477056	0.62299	No
NM_001085401.1	C6orf201	0.00295067	0.740969	0.837984	No
NM_016487.2	C6orf203	-0.142143	0.013022	0.0319859	Yes
NM_001010903.3	C6orf222	-0.000414448	0.979907	0.98833	No
NM_153246.3	C6orf223	0.00421083	0.753108	0.846698	No
NM_021184.3	C6orf47	0.0145816	0.630082	0.754005	No
NM_001010905.1	C6orf58	-0.00321225	0.630313	0.754041	No
NM_030939.3	C6orf62	0.565439	2.77111e-06	1.83285e-05	Yes
NM_152734.3	C6orf89	0.130568	0.00396538	0.0111691	Yes
NM_000587.2	C7	0.603137	0.000482848	0.00171876	Yes
NM_001099858.1	C7orf25	-0.163095	0.000350642	0.00129434	Yes
NM_024067.2	C7orf26	0.049158	0.234081	0.36749	Yes
NM_138811.3	C7orf31	-0.0640446	0.000465125	0.001662	No
NM_145304.2	C7orf33	0.011015	0.205391	0.331413	No
NM_032350.4	C7orf50	-0.128624	0.136433	0.237377	Yes
NM_001004323.1	C7orf61	-0.0154436	0.344905	0.492575	No
NM_001024607.1	C7orf66	-0.0053372	0.445673	0.593202	No
NM_025031.2	C7orf69	0.0254909	0.0156329	0.037593	No
NM_001024603.1	C7orf77	-0.00298883	0.754958	0.848131	No
NM_000562.1	C8A	0.00790605	0.460952	0.607814	No
NM_000066.2	C8B	0.00402101	0.655566	0.773617	No
NM_000606.1	C8G	0.0297146	0.00207156	0.00628117	No
NM_020237.1	C8orf17	0.0150796	0.0574286	0.115829	No
NM_173687.2	C8orf31	-0.0288086	0.0480916	0.09968	No
NM_023080.1	C8orf33	-0.336269	1.03377e-05	5.83372e-05	Yes
NM_052958.1	C8orf34	-0.725569	1.8202e-07	1.875e-06	Yes
NM_177965.2	C8orf37	-0.0277906	0.00564671	0.0152494	No
NM_019607.1	C8orf44	-0.0325291	0.293332	0.436801	No
NM_001031839.1	C8orf49	0.014998	0.107397	0.195596	No
NM_001013842.1	C8orf58	-0.00154289	0.95811	0.976643	No
NM_032847.1	C8orf76	0.338847	1.00339e-07	1.16161e-06	Yes
NM_001001795.1	C8orf82	-0.0759326	0.111822	0.20202	Yes
NM_207412.1	C8orf86	0.00327109	0.728674	0.828936	No
NM_001737.2	C9	0.00652476	0.393997	0.543161	No
NM_001012715.1	C9orf106	-0.0200632	0.704937	0.811235	Yes
NM_144654.2	C9orf116	0.0326587	0.210853	0.338347	No
NM_001040412.1	C9orf131	-0.00582285	0.589701	0.720254	No
NM_001010940.1	C9orf135	-0.0127297	0.0666626	0.131373	No
NM_207511.1	C9orf139	-0.0025131	0.742102	0.83859	No
NM_001012993.1	C9orf152	0.000464102	0.960227	0.977903	No
NM_001010907.1	C9orf153	-0.0108746	0.169114	0.28317	No
NM_024112.3	C9orf16	0.121472	0.0703803	0.137471	Yes
NM_152571.2	C9orf163	-0.00144171	0.878137	0.928549	No
NM_001001709.1	C9orf170	-0.0193701	0.041823	0.0885262	No
NM_147169.1	C9orf24	-0.0419141	0.0104057	0.0262121	No
NM_017998.1	C9orf40	0.02497	0.323645	0.469807	No
NM_152786.1	C9orf43	0.00375348	0.65453	0.772757	No
NM_001001938.2	C9orf47	-0.0523013	0.000231267	0.000894785	No
NM_199350.3	C9orf50	-0.0605336	0.00482738	0.0132852	No
NM_032307.3	C9orf64	0.100322	0.0306458	0.067641	Yes
NM_018325.1	C9orf72	0.335121	6.71271e-06	3.9737e-05	Yes
NM_016520.2	C9orf78	-0.30149	1.32065e-05	7.22308e-05	Yes
NM_182505.3	C9orf85	-0.123993	0.0130697	0.0320676	Yes
NM_001738.1	CA1	0.0746017	0.186701	0.306916	Yes
NM_020178.3	CA10	0.00171827	0.828885	0.897711	No
NM_001217.3	CA11	0.015335	0.764892	0.85443	Yes
NM_001218.3	CA12	0.535732	0.000937126	0.0030927	Yes
NM_198584.1	CA13	0.00873613	0.377034	0.525157	No
NM_012113.1	CA14	-0.00651417	0.409035	0.5583	No
NM_000067.1	CA2	1.522	2.49585e-09	6.91478e-08	Yes
NM_005181.2	CA3	-0.0231331	0.0934245	0.174535	No
NM_000717.2	CA4	0.0552864	0.0986707	0.18255	No
NM_001739.1	CA5A	0.050134	5.92009e-05	0.00027027	No
NM_007220.3	CA5B	-0.576914	2.00243e-07	2.01366e-06	Yes
NM_001215.2	CA6	-0.010613	0.301924	0.446278	No
NM_005182.2	CA7	-0.00267811	0.739005	0.836701	No
NM_004056.4	CA8	0.026085	0.13515	0.235515	No
NM_001216.1	CA9	-0.145127	0.112472	0.202946	Yes
NM_024828.2	CAAP1	-0.140245	0.00195847	0.00597604	Yes
NM_016289.2	CAB39	-0.0318865	0.539103	0.678591	Yes
NM_001079670.1	CAB39L	-0.33092	9.75219e-08	1.13388e-06	Yes
NM_173554.1	CABCOCO1	-0.161155	1.16925e-05	6.48085e-05	Yes
NM_012295.2	CABIN1	-0.218674	0.00111864	0.00362317	Yes
NM_138375.1	CABLES1	-0.0864627	0.339779	0.487332	Yes
NM_031215.2	CABLES2	0.032286	0.282654	0.424208	No
NM_004276.3	CABP1	-0.0130893	0.190799	0.312238	No
NM_031204.2	CABP2	0.00705543	0.302398	0.446853	No
NM_145200.2	CABP4	0.136447	0.00084567	0.00282457	Yes
NM_019855.3	CABP5	0.00396856	0.632545	0.755587	No
NM_182527.1	CABP7	0.00267761	0.776497	0.86278	No
NM_033122.3	CABS1	-0.00306224	0.686519	0.797072	No
NM_138643.1	CABYR	0.0093751	0.252742	0.389791	No
NM_017586.1	CACFD1	-0.23148	7.40285e-05	0.000328832	Yes
NM_020925.2	CACHD1	-0.150216	1.54332e-05	8.27033e-05	Yes
NM_000068.3	CACNA1A	-0.00311944	0.799087	0.877512	No
NM_000718.1	CACNA1B	0.00305314	0.682832	0.794238	No
NM_000719.5	CACNA1C	-0.825258	3.08996e-12	1.38518e-09	Yes
NM_000720.1	CACNA1D	-0.00330076	0.809825	0.88568	No
NM_000721.2	CACNA1E	-0.00112707	0.876134	0.927583	No
NM_005183.2	CACNA1F	0.0291087	0.0493804	0.101947	No
NM_198382.1	CACNA1G	0.00598664	0.523422	0.664863	No
NM_021098.2	CACNA1H	-0.596559	6.49368e-07	5.31435e-06	Yes
NM_021096.3	CACNA1I	-0.0227139	0.0407852	0.0866098	No
NM_000069.2	CACNA1S	0.0219755	0.0315717	0.069357	No
NM_000722.2	CACNA2D1	0.00500033	0.607035	0.734956	No
NM_006030.2	CACNA2D2	-0.178906	9.20504e-06	5.2716e-05	Yes
NM_018398.2	CACNA2D3	0.2618	1.7316e-05	9.15222e-05	Yes
NM_172364.4	CACNA2D4	0.701487	5.79314e-08	7.40147e-07	Yes
NM_199247.1	CACNB1	-0.289338	1.92396e-08	3.05456e-07	Yes
NM_201597.2	CACNB2	-0.167255	4.36242e-05	0.000206813	Yes
NM_000725.2	CACNB3	0.000353383	0.973508	0.985116	No
NM_001005747.1	CACNB4	-0.0632706	0.0220112	0.050523	No
NM_000727.2	CACNG1	-0.00747727	0.307033	0.451823	No
NM_006078.2	CACNG2	0.000454672	0.958316	0.976797	No
NM_006539.2	CACNG3	-0.00286394	0.671747	0.786287	No
NM_014405.2	CACNG4	0.00104779	0.893536	0.937843	No
NM_145811.1	CACNG5	-0.00998847	0.387635	0.536305	No
NM_031897.2	CACNG6	0.0281122	0.226113	0.35751	No
NM_031896.3	CACNG7	-0.00542295	0.538144	0.677699	No
NM_031895.4	CACNG8	-0.00190823	0.757659	0.849632	No
NM_153810.4	CACUL1	0.0102991	0.827766	0.896961	Yes
NM_014412.2	CACYBP	-0.215631	0.0679013	0.133406	Yes
NM_004341.3	CAD	0.138365	0.00046199	0.00165213	Yes
NM_014333.3	CADM1	0.723157	7.98117e-05	0.00035101	Yes
NM_153184.2	CADM2	-0.00968624	0.190131	0.311345	No
NM_021189.2	CADM3	0.323685	0.00468931	0.0129433	Yes
NM_145296.1	CADM4	-0.0743649	0.0205416	0.0476548	No
NM_003716.2	CADPS	0.022809	0.0420009	0.0887757	No
NM_017954.9	CADPS2	-0.453121	1.13369e-08	2.03572e-07	Yes
NM_205864.2	CAGE1	-0.00842137	0.451587	0.599338	No
[truncated: 15,761 more rows]
