# Supplementary material for: Integrative multiomics analysis of human atherosclerosis reveals a serum response factor‐driven network associated with intraplaque hemorrhage
Source: Clin Transl Med. 2021 Jun 27;11(6):e458. doi: 10.1002/ctm2.458 (PMC8236116; doi:10.1002/ctm2.458)
Supplement: Supplementary file 12 — Supporting Information [file CTM2-11-e458-s010.xlsx]

## Sheet: Table S6
Table S6 GSOA results of single and integrative sPLS-DA
Single sPLS-DA component 1					Single sPLS-DA component 2					Integrative sPLS-DA component 1					Integrative sPLS-DA component 2					Integrative sPLS-DA component 3					Integrative sPLS-DA component 4
Category	ID	Description	P-value	adj. P-value	Category	ID	Description	P-value	adj. P-value	Category	ID	Description	P-value	adj. P-value	Category	ID	Description	P-value	adj. P-value	Category	ID	Description	P-value	adj. P-value	Category	ID	Description	P-value	adj. P-value
GOBP	GO:0034329	cell junction assembly	8.34801e-12	2.59206e-08	GOCC	GO:0005666	RNA polymerase III complex	0.000324367	0.0314636	GOBP	GO:0085029	extracellular matrix assembly	5.16348e-06	0.00236487	GOBP	GO:0006898	receptor-mediated endocytosis	4.93902e-11	6.39603e-08	GOBP	GO:0030198	extracellular matrix organization	1.18108e-10	2.18146e-07	GOBP	GO:0042119	neutrophil activation	3.5802e-14	9.58062e-11
GOBP	GO:0034330	cell junction organization	9.9923e-11	1.5513e-07	GOCC	GO:0000428	DNA-directed RNA polymerase complex	0.00156385	0.0419447	GOBP	GO:0010712	regulation of collagen metabolic process	2.85578e-05	0.00653975	GOBP	GO:0034375	high-density lipoprotein particle remodeling	3.21764e-09	2.08342e-06	GOBP	GO:0043062	extracellular structure organization	7.20219e-10	6.65123e-07	GOBP	GO:0043312	neutrophil degranulation	1.30193e-13	1.34558e-10
GOBP	GO:0031589	cell-substrate adhesion	2.19956e-10	2.27654e-07	GOCC	GO:0055029	nuclear DNA-directed RNA polymerase complex	0.00156385	0.0419447	GOBP	GO:0070527	platelet aggregation	4.74866e-05	0.00724963	GOBP	GO:0002526	acute inflammatory response	6.31816e-09	2.45863e-06	GOBP	GO:0018149	peptide cross-linking	1.1773e-07	7.24824e-05	GOBP	GO:0002283	neutrophil activation involved in immune response	1.5085e-13	1.34558e-10
GOBP	GO:0030198	extracellular matrix organization	2.65825e-09	2.06347e-06	GOCC	GO:0030880	RNA polymerase complex	0.00172968	0.0419447	GOBP	GO:0034109	homotypic cell-cell adhesion	0.000110887	0.0126966	GOBP	GO:0071827	plasma lipoprotein particle organization	1.1422e-08	2.45863e-06	GOBP	GO:0015669	gas transport	5.1747e-07	0.000238942	GOBP	GO:0002446	neutrophil mediated immunity	2.56498e-13	1.71597e-10
GOBP	GO:0007160	cell-matrix adhesion	4.85927e-09	3.0176e-06	GOCC	GO:0044445	cytosolic part	0.00243717	0.0472811	GOBP	GO:0032963	collagen metabolic process	0.000255154	0.0233721	GOBP	GO:0043062	extracellular structure organization	1.25244e-08	2.45863e-06	GOBP	GO:0042744	hydrogen peroxide catabolic process	9.68905e-07	0.000357913	GOBP	GO:0015669	gas transport	1.69655e-08	9.07991e-06
GOBP	GO:0043062	extracellular structure organization	6.02506e-09	3.11797e-06	REACTOME	R-HSA-76066	RNA Polymerase III Transcription Initiation From Type 2 Promoter	8.32352e-05	0.00781365	GOBP	GO:0030198	extracellular matrix organization	0.000665785	0.0469142	GOBP	GO:0043312	neutrophil degranulation	1.62804e-08	2.45863e-06	GOBP	GO:0007584	response to nutrient	1.01822e-05	0.0028864	GOBP	GO:0015671	oxygen transport	2.07808e-07	9.26824e-05
GOBP	GO:0007178	transmembrane receptor protein serine/threonine kinase signaling pathway	5.16594e-08	2.20172e-05	REACTOME	R-HSA-76061	RNA Polymerase III Transcription Initiation From Type 1 Promoter	9.30196e-05	0.00781365	GOBP	GO:0006936	muscle contraction	0.000735487	0.0469142	GOBP	GO:0006953	acute-phase response	1.72274e-08	2.45863e-06	GOBP	GO:0020027	hemoglobin metabolic process	1.15632e-05	0.0028864	GOBP	GO:0051187	cofactor catabolic process	4.5162e-07	0.000172648
GOBP	GO:0007015	actin filament organization	5.67272e-08	2.20172e-05	REACTOME	R-HSA-76046	RNA Polymerase III Transcription Initiation	0.000199217	0.009885	GOBP	GO:0030168	platelet activation	0.000819462	0.0469142	GOBP	GO:0002283	neutrophil activation involved in immune response	1.7512e-08	2.45863e-06	GOBP	GO:0015701	bicarbonate transport	1.40647e-05	0.0028864	GOBP	GO:0042744	hydrogen peroxide catabolic process	1.72625e-06	0.000577431
GOBP	GO:0051017	actin filament bundle assembly	6.98427e-08	2.35258e-05	REACTOME	R-HSA-74158	RNA Polymerase III Transcription	0.000294196	0.009885	GOCC	GO:0005925	focal adhesion	1.67165e-07	4.43867e-06	GOBP	GO:0002576	platelet degranulation	1.95596e-08	2.45863e-06	GOBP	GO:0017001	antibiotic catabolic process	1.40647e-05	0.0028864	GOBP	GO:0043687	post-translational protein modification	1.96012e-06	0.00058281
GOBP	GO:0061572	actin filament bundle organization	7.57676e-08	2.35258e-05	REACTOME	R-HSA-749476	RNA Polymerase III Abortive And Retractive Initiation	0.000294196	0.009885	GOCC	GO:0005924	cell-substrate adherens junction	1.72966e-07	4.43867e-06	GOBP	GO:0071825	protein-lipid complex subunit organization	1.96329e-08	2.45863e-06	GOBP	GO:0015671	oxygen transport	1.83037e-05	0.00299617	GOBP	GO:0015701	bicarbonate transport	2.73477e-06	0.000731824
GOBP	GO:0070527	platelet aggregation	3.61933e-07	0.000102164	REACTOME	R-HSA-1834949	Cytosolic sensors of pathogen-associated DNA	0.00104452	0.0292466	GOCC	GO:0030055	cell-substrate junction	1.88218e-07	4.43867e-06	GOBP	GO:0002446	neutrophil mediated immunity	2.27827e-08	2.45863e-06	GOBP	GO:0030199	collagen fibril organization	1.85749e-05	0.00299617	GOBP	GO:0098869	cellular oxidant detoxification	4.79011e-06	0.0011653
GOBP	GO:0006936	muscle contraction	6.43793e-07	0.000166581	REACTOME	R-HSA-73780	RNA Polymerase III Chain Elongation	0.00147435	0.0353844	GOCC	GO:0044420	extracellular matrix component	2.04077e-07	4.43867e-06	GOBP	GO:0042119	neutrophil activation	2.27827e-08	2.45863e-06	GOBP	GO:0033273	response to vitamin	2.0795e-05	0.00299617	GOBP	GO:1990748	cellular detoxification	8.54909e-06	0.00190645
GOBP	GO:0021782	glial cell development	7.28435e-07	0.000173984						GOCC	GO:0005912	adherens junction	7.51509e-07	1.30763e-05	GOBP	GO:0034378	chylomicron assembly	3.26143e-08	2.87963e-06	GOBP	GO:0042743	hydrogen peroxide metabolic process	2.21197e-05	0.00299617	GOBP	GO:0098754	detoxification	1.27867e-05	0.00263209
GOBP	GO:0090092	regulation of transmembrane receptor protein serine/threonine kinase signaling pathway	1.58886e-06	0.000352387						GOCC	GO:0062023	collagen-containing extracellular matrix	3.78444e-06	5.48744e-05	GOBP	GO:0030100	regulation of endocytosis	3.33181e-08	2.87963e-06	GOBP	GO:0006979	response to oxidative stress	2.27106e-05	0.00299617	GOBP	GO:0001736	establishment of planar polarity	2.37389e-05	0.00423501
GOBP	GO:0007044	cell-substrate junction assembly	1.89189e-06	0.000391622						GOCC	GO:0031012	extracellular matrix	9.44369e-06	0.000117372	GOBP	GO:0034377	plasma lipoprotein particle assembly	3.33548e-08	2.87963e-06	GOBP	GO:0051187	cofactor catabolic process	2.83358e-05	0.00348908	GOBP	GO:0007164	establishment of tissue polarity	2.37389e-05	0.00423501
GOBP	GO:0032956	regulation of actin cytoskeleton organization	2.37771e-06	0.000461425						GOCC	GO:0001527	microfibril	5.38849e-05	0.000585999	GOBP	GO:0034367	protein-containing complex remodeling	4.95568e-08	3.48365e-06	GOBP	GO:0043687	post-translational protein modification	3.63741e-05	0.00419893	GOBP	GO:0030099	myeloid cell differentiation	4.15427e-05	0.00694493
GOBP	GO:0032970	regulation of actin filament-based process	2.82686e-06	0.000516317						GOCC	GO:0043034	costamere	0.000182218	0.00176144	GOBP	GO:0034368	protein-lipid complex remodeling	4.95568e-08	3.48365e-06	GOBP	GO:0007162	negative regulation of cell adhesion	4.50608e-05	0.00478084	GOBP	GO:1903706	regulation of hemopoiesis	4.41195e-05	0.00694493
GOBP	GO:0034109	homotypic cell-cell adhesion	3.28387e-06	0.000566467						GOCC	GO:0044449	contractile fiber part	0.00124078	0.0103504	GOBP	GO:0034369	plasma lipoprotein particle remodeling	4.95568e-08	3.48365e-06	GOBP	GO:0043312	neutrophil degranulation	4.6888e-05	0.00478084	GOBP	GO:0017001	antibiotic catabolic process	4.77874e-05	0.00710439
GOBP	GO:1902903	regulation of supramolecular fiber organization	4.51514e-06	0.00073787						GOCC	GO:0030016	myofibril	0.00133597	0.0103504	GOBP	GO:0033700	phospholipid efflux	5.11115e-08	3.48365e-06	GOBP	GO:0002283	neutrophil activation involved in immune response	4.91803e-05	0.00478084	GOBP	GO:0001738	morphogenesis of a polarized epithelium	5.70354e-05	0.00803298
GOBP	GO:0003012	muscle system process	5.90879e-06	0.000917339						GOCC	GO:0014704	intercalated disc	0.00142764	0.0103504	GOBP	GO:0065005	protein-lipid complex assembly	7.1457e-08	4.49998e-06	GOBP	GO:0002446	neutrophil mediated immunity	5.84149e-05	0.00513773	GOBP	GO:0070646	protein modification by small protein removal	6.46216e-05	0.00844695
GOBP	GO:0034446	substrate adhesion-dependent cell spreading	7.56692e-06	0.00111882						GOCC	GO:0043292	contractile fiber	0.00158291	0.0103674	GOBP	GO:0048259	regulation of receptor-mediated endocytosis	7.29726e-08	4.49998e-06	GOBP	GO:0042119	neutrophil activation	5.84149e-05	0.00513773	GOBP	GO:0002688	regulation of leukocyte chemotaxis	6.62877e-05	0.00844695
GOBP	GO:0007596	blood coagulation	8.8464e-06	0.00124855						GOCC	GO:0001725	stress fiber	0.00178748	0.0103674	GOBP	GO:0097006	regulation of plasma lipoprotein particle levels	8.37074e-08	4.92732e-06	GOBP	GO:0051291	protein heterooligomerization	8.68784e-05	0.0070921	GOBP	GO:0002262	myeloid cell homeostasis	7.68651e-05	0.00934959
GOBP	GO:0007599	hemostasis	1.05739e-05	0.00141709						GOCC	GO:0097517	contractile actin filament bundle	0.00178748	0.0103674	GOBP	GO:0043691	reverse cholesterol transport	5.87374e-07	3.30717e-05	GOBP	GO:0042730	fibrinolysis	9.02303e-05	0.0070921	GOBP	GO:0042743	hydrogen peroxide metabolic process	8.29168e-05	0.00937212
GOBP	GO:0050817	coagulation	1.09534e-05	0.00141709						GOCC	GO:0032432	actin filament bundle	0.00198193	0.0107767	GOBP	GO:0045807	positive regulation of endocytosis	7.66803e-07	4.13754e-05	GOBP	GO:0030099	myeloid cell differentiation	9.21551e-05	0.0070921	GOBP	GO:0043618	regulation of transcription from RNA polymerase II promoter in response to stress	8.40549e-05	0.00937212
GOBP	GO:1902905	positive regulation of supramolecular fiber organization	1.20004e-05	0.00145193						GOCC	GO:0042641	actomyosin	0.00254728	0.0130361	GOBP	GO:1903510	mucopolysaccharide metabolic process	3.19435e-06	0.000165467	GOBP	GO:0046677	response to antibiotic	0.000148661	0.010983	GOBP	GO:0009636	response to toxic substance	9.07002e-05	0.00965642
GOBP	GO:0030168	platelet activation	1.24962e-05	0.00145193						GOCC	GO:0044291	cell-cell contact zone	0.00277666	0.0134205	GOBP	GO:0032372	negative regulation of sterol transport	3.5025e-06	0.00016799	GOBP	GO:0022411	cellular component disassembly	0.000314609	0.0219135	GOBP	GO:0061418	regulation of transcription from RNA polymerase II promoter in response to hypoxia	9.38217e-05	0.00965642
GOBP	GO:0002685	regulation of leukocyte migration	1.26255e-05	0.00145193						GOCC	GO:0005913	cell-cell adherens junction	0.00352091	0.016122	GOBP	GO:0032375	negative regulation of cholesterol transport	3.5025e-06	0.00016799	GOBP	GO:0043277	apoptotic cell clearance	0.000320338	0.0219135	GOBP	GO:0048872	homeostasis of number of cells	0.000109648	0.0108673
GOBP	GO:0110053	regulation of actin filament organization	1.64888e-05	0.00182849						GOCC	GO:0042383	sarcolemma	0.00858563	0.0373475	GOBP	GO:0034447	very-low-density lipoprotein particle clearance	5.37382e-06	0.00024237	GOBP	GO:0009636	response to toxic substance	0.00034582	0.0228118	GOBP	GO:0043620	regulation of DNA-templated transcription in response to stress	0.000117825	0.0112607
GOBP	GO:0030038	contractile actin filament bundle assembly	1.84619e-05	0.0019108						GOCC	GO:0005916	fascia adherens	0.0111891	0.046355	GOBP	GO:0034381	plasma lipoprotein particle clearance	5.42759e-06	0.00024237	GOBP	GO:0015893	drug transport	0.000373646	0.0237974	GOBP	GO:1901532	regulation of hematopoietic progenitor cell differentiation	0.000162529	0.0149975
GOBP	GO:0043149	stress fiber assembly	1.84619e-05	0.0019108						GOCC	GO:0015629	actin cytoskeleton	0.0119907	0.0474177	GOBP	GO:0043687	post-translational protein modification	5.73785e-06	0.000247684	GOBP	GO:0098869	cellular oxidant detoxification	0.000407228	0.0250716	GOBP	GO:0006611	protein export from nucleus	0.000173356	0.0153194
GOBP	GO:0014044	Schwann cell development	1.99379e-05	0.001997						GOMF	GO:0005201	extracellular matrix structural constituent	2.86414e-08	2.95007e-06	GOBP	GO:0034372	very-low-density lipoprotein particle remodeling	7.36983e-06	0.000298248	GOBP	GO:0052547	regulation of peptidase activity	0.00048071	0.028641	GOBP	GO:0006403	RNA localization	0.000177467	0.0153194
GOBP	GO:0031032	actomyosin structure organization	2.29522e-05	0.00222708						GOMF	GO:0097493	structural molecule activity conferring elasticity	7.96905e-05	0.00410406	GOBP	GO:0034379	very-low-density lipoprotein particle assembly	7.36983e-06	0.000298248	GOBP	GO:0071675	regulation of mononuclear cell migration	0.000529471	0.0296979	GOBP	GO:0061136	regulation of proteasomal protein catabolic process	0.000204664	0.017115
GOBP	GO:0006937	regulation of muscle contraction	2.41961e-05	0.00227663						GOMF	GO:0005178	integrin binding	0.0003504	0.0120304	GOBP	GO:0060627	regulation of vesicle-mediated transport	8.30549e-06	0.000325928	GOBP	GO:2000425	regulation of apoptotic cell clearance	0.00053795	0.0296979	GOBP	GO:0020027	hemoglobin metabolic process	0.000227858	0.0180396
GOBP	GO:0051271	negative regulation of cellular component movement	2.7877e-05	0.00254583						KEGG	hsa04510	Focal adhesion	0.00163041	0.0363428	GOBP	GO:0034370	triglyceride-rich lipoprotein particle remodeling	1.27082e-05	0.000484033	GOBP	GO:1990748	cellular detoxification	0.000546685	0.0296979	GOBP	GO:0051291	protein heterooligomerization	0.000229203	0.0180396
GOBP	GO:0051495	positive regulation of cytoskeleton organization	3.12056e-05	0.00276838						KEGG	hsa04810	Regulation of actin cytoskeleton	0.00198264	0.0363428	GOBP	GO:0051346	negative regulation of hydrolase activity	1.96597e-05	0.000727408	GOBP	GO:0042737	drug catabolic process	0.000586258	0.0309377	GOBP	GO:0016999	antibiotic metabolic process	0.000252103	0.0192751
GOBP	GO:0097529	myeloid leukocyte migration	3.29431e-05	0.00284134						KEGG	hsa05131	Shigellosis	0.00265923	0.0363428	GOBP	GO:0030203	glycosaminoglycan metabolic process	2.22048e-05	0.000798757	GOBP	GO:0044273	sulfur compound catabolic process	0.000640539	0.0322329	GOBP	GO:0006521	regulation of cellular amino acid metabolic process	0.000288777	0.0211404
GOBP	GO:0030336	negative regulation of cell migration	3.91654e-05	0.00328672						REACTOME	R-HSA-2129379	Molecules associated with elastic fibres	1.36006e-07	1.67288e-05	GOBP	GO:0032369	negative regulation of lipid transport	2.29761e-05	0.000804165	GOBP	GO:0032908	regulation of transforming growth factor beta1 production	0.000656004	0.0322329	GOBP	GO:0051168	nuclear export	0.000292301	0.0211404
GOBP	GO:0090257	regulation of muscle system process	4.2457e-05	0.00345808						REACTOME	R-HSA-1566948	Elastic fibre formation	2.73081e-07	1.67945e-05	GOBP	GO:0006641	triglyceride metabolic process	2.42337e-05	0.000819839	GOBP	GO:0098754	detoxification	0.000671445	0.0322329	GOBP	GO:1903311	regulation of mRNA metabolic process	0.000318527	0.022431
GOBP	GO:0051493	regulation of cytoskeleton organization	4.34349e-05	0.00345808						REACTOME	R-HSA-445355	Smooth Muscle Contraction	1.75139e-05	0.000718071	GOBP	GO:0060192	negative regulation of lipase activity	2.46901e-05	0.000819839	GOBP	GO:0030195	negative regulation of blood coagulation	0.000680609	0.0322329	GOBP	GO:1902750	negative regulation of cell cycle G2/M phase transition	0.000334241	0.0229341
GOBP	GO:0010811	positive regulation of cell-substrate adhesion	4.59615e-05	0.00356776						REACTOME	R-HSA-1474244	Extracellular matrix organization	2.87147e-05	0.000882977	GOBP	GO:0006022	aminoglycan metabolic process	2.55951e-05	0.000828642	GOBP	GO:0017015	regulation of transforming growth factor beta receptor signaling pathway	0.00071717	0.0322372	GOBP	GO:0007596	blood coagulation	0.000346987	0.0232134
GOBP	GO:0032233	positive regulation of actin filament bundle assembly	5.88697e-05	0.0044583						REACTOME	R-HSA-373755	Semaphorin interactions	7.5938e-05	0.00186807	GOBP	GO:0030301	cholesterol transport	2.81673e-05	0.000889675	GOBP	GO:1900047	negative regulation of hemostasis	0.000722243	0.0322372	GOBP	GO:0030198	extracellular matrix organization	0.000374481	0.0236057
GOBP	GO:2000146	negative regulation of cell motility	6.31061e-05	0.00465102						REACTOME	R-HSA-397014	Muscle contraction	0.000125011	0.00255779	GOBP	GO:0048260	positive regulation of receptor-mediated endocytosis	2.95893e-05	0.000900573	GOBP	GO:1903844	regulation of cellular response to transforming growth factor beta stimulus	0.000765059	0.0322372	GOBP	GO:0007599	hemostasis	0.000393811	0.0236057
GOBP	GO:0007179	transforming growth factor beta receptor signaling pathway	6.44102e-05	0.00465102						REACTOME	R-HSA-399955	SEMA3A-Plexin repulsion signaling by inhibiting Integrin adhesion	0.000145566	0.00255779	GOBP	GO:0034384	high-density lipoprotein particle clearance	2.99032e-05	0.000900573	GOBP	GO:0032905	transforming growth factor beta1 production	0.000785421	0.0322372	GOBP	GO:0050817	coagulation	0.000403786	0.0236057
GOBP	GO:0014037	Schwann cell differentiation	6.78148e-05	0.00478557						REACTOME	R-HSA-400685	Sema4D in semaphorin signaling	0.000475925	0.00731735	GOBP	GO:0046503	glycerolipid catabolic process	4.04516e-05	0.00116411	GOBP	GO:0033197	response to vitamin E	0.000785421	0.0322372	GOBP	GO:0006402	mRNA catabolic process	0.000413972	0.0236057
GOBP	GO:0050878	regulation of body fluid levels	8.60675e-05	0.00593866						REACTOME	R-HSA-6802948	Signaling by high-kinase activity BRAF mutants	0.000991196	0.0135463	GOBP	GO:0050994	regulation of lipid catabolic process	4.04516e-05	0.00116411	GOBP	GO:0042340	keratan sulfate catabolic process	0.000785421	0.0322372	GOBP	GO:0006778	porphyrin-containing compound metabolic process	0.000414103	0.0236057
GOBP	GO:0034333	adherens junction assembly	9.03174e-05	0.00595902						REACTOME	R-HSA-5674135	MAP2K and MAPK activation	0.0012235	0.0150491	GOBP	GO:0015918	sterol transport	4.30015e-05	0.00121059	GOBP	GO:0010951	negative regulation of endopeptidase activity	0.00085459	0.0336695	GOBP	GO:0042440	pigment metabolic process	0.000417484	0.0236057
GOBP	GO:0090101	negative regulation of transmembrane receptor protein serine/threonine kinase signaling pathway	9.04398e-05	0.00595902						REACTOME	R-HSA-6802946	Signaling by moderate kinase activity BRAF mutants	0.00168674	0.017289	GOBP	GO:0033344	cholesterol efflux	5.03262e-05	0.00138665	GOBP	GO:0050819	negative regulation of coagulation	0.000856777	0.0336695	GOBP	GO:0002685	regulation of leukocyte migration	0.000423421	0.0236057
GOBP	GO:0032535	regulation of cellular component size	9.21202e-05	0.00595902						REACTOME	R-HSA-6802955	Paradoxical activation of RAF signaling by kinase inactive BRAF	0.00168674	0.017289	GOBP	GO:0006639	acylglycerol metabolic process	5.5836e-05	0.00150641	GOBP	GO:0051917	regulation of fibrinolysis	0.000926123	0.0352769	GOBP	GO:0050920	regulation of chemotaxis	0.000423421	0.0236057
GOBP	GO:0007229	integrin-mediated signaling pathway	0.000118948	0.00753743						REACTOME	R-HSA-6802949	Signaling by RAS mutants	0.00273492	0.0258765	GOBP	GO:0010985	negative regulation of lipoprotein particle clearance	5.78833e-05	0.00150828	GOBP	GO:0090092	regulation of transmembrane receptor protein serine/threonine kinase signaling pathway	0.000949546	0.0352769	GOBP	GO:0030595	leukocyte chemotaxis	0.000454646	0.0248292
GOBP	GO:0007052	mitotic spindle organization	0.00012715	0.00789601						REACTOME	R-HSA-6802952	Signaling by BRAF and RAF fusions	0.00339838	0.0298572	GOBP	GO:0006638	neutral lipid metabolic process	5.82348e-05	0.00150828	GOBP	GO:0045861	negative regulation of proteolysis	0.000954977	0.0352769	GOBP	GO:0061515	myeloid cell development	0.00047955	0.0256655
GOBP	GO:0002576	platelet degranulation	0.00013402	0.00800561						REACTOME	R-HSA-6802957	Oncogenic MAPK signaling	0.00516793	0.042377	GOBP	GO:0032371	regulation of sterol transport	6.60933e-05	0.00157399	GOBP	GO:0045471	response to ethanol	0.00103893	0.0376255	GOBP	GO:0031146	SCF-dependent proteasomal ubiquitin-dependent protein catabolic process	0.000513068	0.0264524
GOBP	GO:0010810	regulation of cell-substrate adhesion	0.000134071	0.00800561											GOBP	GO:0032374	regulation of cholesterol transport	6.60933e-05	0.00157399	GOBP	GO:0007596	blood coagulation	0.00106624	0.037872	GOBP	GO:0006520	cellular amino acid metabolic process	0.000515763	0.0264524
GOBP	GO:0040013	negative regulation of locomotion	0.000151358	0.00886727											GOBP	GO:0050766	positive regulation of phagocytosis	6.60933e-05	0.00157399	GOBP	GO:0010466	negative regulation of peptidase activity	0.00111754	0.038567	GOBP	GO:0097237	cellular response to toxic substance	0.000523908	0.0264524
GOBP	GO:0071675	regulation of mononuclear cell migration	0.00017616	0.0101292											GOBP	GO:1905953	negative regulation of lipid localization	6.60933e-05	0.00157399	GOBP	GO:0016999	antibiotic metabolic process	0.00113297	0.038567	GOBP	GO:0060071	Wnt signaling pathway, planar cell polarity pathway	0.00056525	0.0280113
GOBP	GO:0034332	adherens junction organization	0.000183986	0.0103868											GOBP	GO:0050995	negative regulation of lipid catabolic process	6.68491e-05	0.00157399	GOBP	GO:0007599	hemostasis	0.00115164	0.038567	GOBP	GO:0042176	regulation of protein catabolic process	0.000608727	0.0288012
GOBP	GO:0090025	regulation of monocyte chemotaxis	0.0001914	0.0106124											GOBP	GO:0051004	regulation of lipoprotein lipase activity	7.66774e-05	0.00177317	GOBP	GO:0050817	coagulation	0.00116933	0.038567	GOBP	GO:0042737	drug catabolic process	0.000623532	0.0288012
GOBP	GO:0010001	glial cell differentiation	0.00020685	0.0112679											GOBP	GO:0015914	phospholipid transport	8.51868e-05	0.00193539	GOBP	GO:0031667	response to nutrient levels	0.00121303	0.0393063	GOBP	GO:0090175	regulation of establishment of planar polarity	0.000623532	0.0288012
GOBP	GO:0022011	myelination in peripheral nervous system	0.000224134	0.0117955											GOBP	GO:0010951	negative regulation of endopeptidase activity	0.000112233	0.0025059	GOBP	GO:1903706	regulation of hemopoiesis	0.00124336	0.0395944	GOBP	GO:1902036	regulation of hematopoietic stem cell differentiation	0.000624241	0.0288012
GOBP	GO:0032292	peripheral nervous system axon ensheathment	0.000224134	0.0117955											GOBP	GO:0048261	negative regulation of receptor-mediated endocytosis	0.000140012	0.00307313	GOBP	GO:0000302	response to reactive oxygen species	0.00128183	0.0397179	GOBP	GO:1903050	regulation of proteolysis involved in cellular protein catabolic process	0.000640091	0.0290319
GOBP	GO:0090066	regulation of anatomical structure size	0.000235073	0.0120802											GOBP	GO:0001895	retina homeostasis	0.000142405	0.00307357	GOBP	GO:0006027	glycosaminoglycan catabolic process	0.00129024	0.0397179	GOBP	GO:1902749	regulation of cell cycle G2/M phase transition	0.00072954	0.0325375
GOBP	GO:0002688	regulation of leukocyte chemotaxis	0.000237324	0.0120802											GOBP	GO:0010466	negative regulation of peptidase activity	0.000155796	0.00330748	GOBP	GO:0071560	cellular response to transforming growth factor beta stimulus	0.00135745	0.0411018	GOBP	GO:0002479	antigen processing and presentation of exogenous peptide antigen via MHC class I, TAP-dependent	0.000752556	0.0330138
GOBP	GO:0032147	activation of protein kinase activity	0.000250633	0.0125518											GOBP	GO:0045861	negative regulation of proteolysis	0.000168155	0.00351227	GOBP	GO:0006026	aminoglycan catabolic process	0.00141654	0.0421993	GOBP	GO:0071622	regulation of granulocyte chemotaxis	0.00080812	0.0339341
GOBP	GO:0045807	positive regulation of endocytosis	0.000260677	0.0128477											GOBP	GO:1905952	regulation of lipid localization	0.000218966	0.00450098	GOBP	GO:0001666	response to hypoxia	0.00150331	0.0438239	GOBP	GO:0002244	hematopoietic progenitor cell differentiation	0.00081435	0.0339341
GOBP	GO:0014902	myotube differentiation	0.00026659	0.0129338											GOBP	GO:0097242	amyloid-beta clearance	0.000230181	0.00465756	GOBP	GO:0071559	response to transforming growth factor beta	0.00151853	0.0438239	GOBP	GO:0043488	regulation of mRNA stability	0.00081435	0.0339341
GOBP	GO:0048667	cell morphogenesis involved in neuron differentiation	0.000282356	0.0134879											GOBP	GO:0046916	cellular transition metal ion homeostasis	0.000233987	0.00466174	GOBP	GO:0014823	response to activity	0.00155036	0.0440542	GOBP	GO:0044839	cell cycle G2/M phase transition	0.000828852	0.0339341
GOBP	GO:0099024	plasma membrane invagination	0.000291339	0.0137062											GOBP	GO:0018149	peptide cross-linking	0.000251803	0.00494069	GOBP	GO:0048872	homeostasis of number of cells	0.00157524	0.0440827	GOBP	GO:0006401	RNA catabolic process	0.000836941	0.0339341
GOBP	GO:0085029	extracellular matrix assembly	0.000301386	0.0139672											GOBP	GO:0009395	phospholipid catabolic process	0.000274698	0.00523138	GOBP	GO:0042542	response to hydrogen peroxide	0.00165188	0.0448312	GOBP	GO:0016579	protein deubiquitination	0.000899569	0.0354025
GOBP	GO:0030512	negative regulation of transforming growth factor beta receptor signaling pathway	0.000307643	0.0140475											GOBP	GO:0010984	regulation of lipoprotein particle clearance	0.000274698	0.00523138	GOBP	GO:0010812	negative regulation of cell-substrate adhesion	0.00169186	0.0448312	GOBP	GO:0042590	antigen processing and presentation of exogenous peptide antigen via MHC class I	0.000899615	0.0354025
GOBP	GO:0042326	negative regulation of phosphorylation	0.000319993	0.014336											GOBP	GO:0050764	regulation of phagocytosis	0.000319236	0.00582767	GOBP	GO:0002262	myeloid cell homeostasis	0.00169431	0.0448312	GOBP	GO:0043487	regulation of RNA stability	0.000977528	0.0379111
GOBP	GO:0060394	negative regulation of pathway-restricted SMAD protein phosphorylation	0.000323195	0.014336											GOBP	GO:0030212	hyaluronan metabolic process	0.000324428	0.00582767	GOBP	GO:0036293	response to decreased oxygen levels	0.00175536	0.0448312	GOBP	GO:0033238	regulation of cellular amine metabolic process	0.00100888	0.0384447
GOBP	GO:1903845	negative regulation of cellular response to transforming growth factor beta stimulus	0.000353015	0.0153405											GOBP	GO:0046461	neutral lipid catabolic process	0.000324428	0.00582767	GOBP	GO:0061515	myeloid cell development	0.00176553	0.0448312	GOBP	GO:0034101	erythrocyte homeostasis	0.00103208	0.0384447
GOBP	GO:0050920	regulation of chemotaxis	0.000355723	0.0153405											GOBP	GO:0046464	acylglycerol catabolic process	0.000324428	0.00582767	GOBP	GO:0071674	mononuclear cell migration	0.00176553	0.0448312	GOBP	GO:0002690	positive regulation of leukocyte chemotaxis	0.00106707	0.0384447
GOBP	GO:0007045	cell-substrate adherens junction assembly	0.000377581	0.0158431											GOBP	GO:0001523	retinoid metabolic process	0.00033301	0.00582767	GOBP	GO:0009991	response to extracellular stimulus	0.00177412	0.0448312	GOBP	GO:0031145	anaphase-promoting complex-dependent catabolic process	0.00106707	0.0384447
GOBP	GO:0048041	focal adhesion assembly	0.000377581	0.0158431											GOBP	GO:0045833	negative regulation of lipid metabolic process	0.00033301	0.00582767	GOBP	GO:0090026	positive regulation of monocyte chemotaxis	0.00179616	0.0448312	GOBP	GO:0002687	positive regulation of leukocyte migration	0.00107749	0.0384447
GOBP	GO:0051491	positive regulation of filopodium assembly	0.000396067	0.0163972											GOBP	GO:0010876	lipid localization	0.000353003	0.00609519	GOBP	GO:0052548	regulation of endopeptidase activity	0.00188003	0.0462989	GOBP	GO:0044106	cellular amine metabolic process	0.00107749	0.0384447
GOBP	GO:0017015	regulation of transforming growth factor beta receptor signaling pathway	0.000414031	0.0169154											GOBP	GO:0015748	organophosphate ester transport	0.000376884	0.00630265	GOBP	GO:0031670	cellular response to nutrient	0.0019985	0.0485688	GOBP	GO:0033209	tumor necrosis factor-mediated signaling pathway	0.00112575	0.039344
GOBP	GO:1902850	microtubule cytoskeleton organization involved in mitosis	0.00043631	0.0174703											GOBP	GO:0060191	regulation of lipase activity	0.000376884	0.00630265	GOCC	GO:0062023	collagen-containing extracellular matrix	1.41945e-18	1.3981e-16	GOBP	GO:0010498	proteasomal protein catabolic process	0.0011321	0.039344
GOBP	GO:0071560	cellular response to transforming growth factor beta stimulus	0.000438868	0.0174703											GOBP	GO:0090207	regulation of triglyceride metabolic process	0.000379619	0.00630265	GOCC	GO:0031012	extracellular matrix	1.59783e-18	1.3981e-16	GOBP	GO:0060218	hematopoietic stem cell differentiation	0.00119086	0.0408556
GOBP	GO:0001763	morphogenesis of a branching structure	0.000448527	0.0174888											GOBP	GO:0016101	diterpenoid metabolic process	0.000424747	0.00696262	GOCC	GO:0044420	extracellular matrix component	1.11204e-08	6.48691e-07	GOBP	GO:0043161	proteasome-mediated ubiquitin-dependent protein catabolic process	0.00123932	0.041507
GOBP	GO:0030866	cortical actin cytoskeleton organization	0.000450598	0.0174888											GOBP	GO:0002455	humoral immune response mediated by circulating immunoglobulin	0.000553082	0.00884039	GOCC	GO:0005788	endoplasmic reticulum lumen	7.13584e-08	3.12193e-06	GOBP	GO:0097529	myeloid leukocyte migration	0.00124807	0.041507
GOBP	GO:1903844	regulation of cellular response to transforming growth factor beta stimulus	0.000459535	0.0176155											GOBP	GO:0035376	sterol import	0.00057259	0.00884039	GOCC	GO:1904813	ficolin-1-rich granule lumen	3.78035e-06	0.000132312	GOBP	GO:0043062	extracellular structure organization	0.00125638	0.041507
GOBP	GO:0045185	maintenance of protein location	0.000489503	0.0185354											GOBP	GO:0070508	cholesterol import	0.00057259	0.00884039	GOCC	GO:0072562	blood microparticle	1.00744e-05	0.000262077	GOBP	GO:0010288	response to lead ion	0.00131537	0.0427184
GOBP	GO:0046688	response to copper ion	0.000510275	0.0190892											GOBP	GO:2000425	regulation of apoptotic cell clearance	0.00057259	0.00884039	GOCC	GO:0005581	collagen trimer	1.04831e-05	0.000262077	GOBP	GO:0010972	negative regulation of G2/M transition of mitotic cell cycle	0.00132497	0.0427184
GOBP	GO:1901213	regulation of transcription from RNA polymerase II promoter involved in heart development	0.000525557	0.0194268											GOBP	GO:0055076	transition metal ion homeostasis	0.000573431	0.00884039	GOCC	GO:0005604	basement membrane	1.38186e-05	0.000302281	GOBP	GO:0002576	platelet degranulation	0.0014397	0.0453252
GOBP	GO:0071559	response to transforming growth factor beta	0.000535348	0.019556											GOBP	GO:0006721	terpenoid metabolic process	0.000594306	0.00905443	GOCC	GO:0060205	cytoplasmic vesicle lumen	1.72396e-05	0.000308173	GOBP	GO:0009308	amine metabolic process	0.0014397	0.0453252
GOBP	GO:0030278	regulation of ossification	0.00058109	0.0208457											GOBP	GO:0006024	glycosaminoglycan biosynthetic process	0.000615716	0.00927154	GOCC	GO:0031983	vesicle lumen	1.76099e-05	0.000308173	GOBP	GO:0002407	dendritic cell chemotaxis	0.0014928	0.0458174
GOBP	GO:0010324	membrane invagination	0.000584081	0.0208457											GOBP	GO:0006023	aminoglycan biosynthetic process	0.000637668	0.00949173	GOCC	GO:0101002	ficolin-1-rich granule	3.70249e-05	0.000589033	GOBP	GO:0050704	regulation of interleukin-1 secretion	0.00151902	0.0458174
GOBP	GO:0090136	epithelial cell-cell adhesion	0.000651286	0.02298											GOBP	GO:0010896	regulation of triglyceride catabolic process	0.000698195	0.0102746	GOCC	GO:0001527	microfibril	0.000495153	0.00722099	GOBP	GO:0050657	nucleic acid transport	0.00152382	0.0458174
GOBP	GO:0001503	ossification	0.000688652	0.0240254											GOBP	GO:0010872	regulation of cholesterol esterification	0.000835874	0.0120273	GOCC	GO:0034774	secretory granule lumen	0.000733471	0.00987364	GOBP	GO:0050658	RNA transport	0.00152382	0.0458174
GOBP	GO:0051668	localization within membrane	0.000716132	0.0246651											GOBP	GO:1902430	negative regulation of amyloid-beta formation	0.000835874	0.0120273	GOCC	GO:0042383	sarcolemma	0.000839339	0.0104917	GOBP	GO:0061013	regulation of mRNA catabolic process	0.00162558	0.0482949
GOBP	GO:0030865	cortical cytoskeleton organization	0.000722875	0.0246651											GOBP	GO:0006720	isoprenoid metabolic process	0.0009759	0.0138878	GOCC	GO:0000502	proteasome complex	0.00114488	0.0131274	GOBP	GO:1903362	regulation of cellular protein catabolic process	0.00167571	0.0482949
GOBP	GO:0007409	axonogenesis	0.000774953	0.0258081											GOBP	GO:0042304	regulation of fatty acid biosynthetic process	0.000991133	0.0139513	GOCC	GO:1905369	endopeptidase complex	0.00120022	0.0131274	GOBP	GO:0038061	NIK/NF-kappaB signaling	0.00167841	0.0482949
GOBP	GO:0045216	cell-cell junction organization	0.000786168	0.0258081											GOBP	GO:0032368	regulation of lipid transport	0.00100626	0.0140118	GOCC	GO:1905368	peptidase complex	0.00184791	0.0190226	GOBP	GO:0051236	establishment of RNA localization	0.00167841	0.0482949
GOBP	GO:0045667	regulation of osteoblast differentiation	0.000786168	0.0258081											GOBP	GO:0001819	positive regulation of cytokine production	0.00113433	0.0156272	GOCC	GO:0071682	endocytic vesicle lumen	0.0020457	0.0198887	GOCC	GO:0060205	cytoplasmic vesicle lumen	5.92597e-13	9.43242e-11
GOBP	GO:0048010	vascular endothelial growth factor receptor signaling pathway	0.000789621	0.0258081											GOBP	GO:0006879	cellular iron ion homeostasis	0.00116017	0.0158149	GOCC	GO:0030863	cortical cytoskeleton	0.00258731	0.0232229	GOCC	GO:0031983	vesicle lumen	6.28828e-13	9.43242e-11
GOBP	GO:1905521	regulation of macrophage migration	0.000805833	0.0260637											GOBP	GO:0006956	complement activation	0.00120249	0.0162211	GOCC	GO:0005775	vacuolar lumen	0.00265404	0.0232229	GOCC	GO:0034774	secretory granule lumen	1.58814e-11	1.58814e-09
GOBP	GO:0032231	regulation of actin filament bundle assembly	0.000835349	0.0264669											GOBP	GO:0006869	lipid transport	0.00127642	0.0170409	GOCC	GO:0043202	lysosomal lumen	0.00394063	0.0328386	GOCC	GO:1904813	ficolin-1-rich granule lumen	1.14057e-10	8.55425e-09
GOBP	GO:0045778	positive regulation of ossification	0.000835349	0.0264669											GOBP	GO:0030198	extracellular matrix organization	0.0013162	0.0172731	GOCC	GO:0005796	Golgi lumen	0.00495227	0.0375782	GOCC	GO:0101002	ficolin-1-rich granule	1.67096e-09	1.00258e-07
GOBP	GO:0050921	positive regulation of chemotaxis	0.000861512	0.0270202											GOBP	GO:1902992	negative regulation of amyloid precursor protein catabolic process	0.00132049	0.0172731	GOCC	GO:0044445	cytosolic part	0.00524107	0.0375782	GOCC	GO:0072562	blood microparticle	1.02584e-06	5.12922e-05
GOBP	GO:0008154	actin polymerization or depolymerization	0.000903646	0.0280582											GOBP	GO:0015850	organic hydroxy compound transport	0.00141971	0.0183853	GOCC	GO:0042470	melanosome	0.00536832	0.0375782	GOCC	GO:0031012	extracellular matrix	6.58554e-06	0.000282237
GOBP	GO:0000070	mitotic sister chromatid segregation	0.000942444	0.0286891											GOBP	GO:0002920	regulation of humoral immune response	0.00146364	0.0187477	GOCC	GO:0048770	pigment granule	0.00536832	0.0375782	GOCC	GO:0062023	collagen-containing extracellular matrix	1.90834e-05	0.000650627
GOBP	GO:0030048	actin filament-based movement	0.000942444	0.0286891											GOBP	GO:0034433	steroid esterification	0.00150561	0.0187477	GOMF	GO:0005201	extracellular matrix structural constituent	3.69988e-19	6.10481e-17	GOCC	GO:0000502	proteasome complex	1.97373e-05	0.000650627
GOBP	GO:0032387	negative regulation of intracellular transport	0.000985467	0.0297075											GOBP	GO:0034434	sterol esterification	0.00150561	0.0187477	GOMF	GO:0050839	cell adhesion molecule binding	7.07524e-08	5.34459e-06	GOCC	GO:1905369	endopeptidase complex	2.16876e-05	0.000650627
GOBP	GO:0007043	cell-cell junction assembly	0.00103902	0.0310207											GOBP	GO:0034435	cholesterol esterification	0.00150561	0.0187477	GOMF	GO:0005518	collagen binding	9.71744e-08	5.34459e-06	GOCC	GO:1905368	peptidase complex	5.11123e-05	0.00139397
GOBP	GO:0048659	smooth muscle cell proliferation	0.00105019	0.0310555											GOBP	GO:0045806	negative regulation of endocytosis	0.00177276	0.021864	GOMF	GO:0005178	integrin binding	1.95844e-07	8.07858e-06	GOCC	GO:1904724	tertiary granule lumen	0.000145742	0.00364355
GOBP	GO:0030100	regulation of endocytosis	0.00108244	0.0317073											GOBP	GO:0032460	negative regulation of protein oligomerization	0.00191069	0.0233428	GOMF	GO:0030021	extracellular matrix structural constituent conferring compression resistance	9.84572e-07	3.24909e-05	GOCC	GO:0008180	COP9 signalosome	0.000284559	0.00656675
GOBP	GO:0000226	microtubule cytoskeleton organization	0.00109724	0.0317545											GOBP	GO:0002922	positive regulation of humoral immune response	0.00213049	0.0257849	GOMF	GO:0004601	peroxidase activity	1.03919e-05	0.000285778	GOCC	GO:0042470	melanosome	0.0004107	0.008214
GOBP	GO:0051146	striated muscle cell differentiation	0.00111396	0.0317545											GOBP	GO:0072376	protein activation cascade	0.00220454	0.0262345	GOMF	GO:0016684	oxidoreductase activity, acting on peroxide as acceptor	1.42605e-05	0.000325014	GOCC	GO:0048770	pigment granule	0.0004107	0.008214
GOBP	GO:0043254	regulation of protein complex assembly	0.00111473	0.0317545											GOBP	GO:0052548	regulation of endopeptidase activity	0.00220816	0.0262345	GOMF	GO:0030020	extracellular matrix structural constituent conferring tensile strength	1.57583e-05	0.000325014	GOCC	GO:0044445	cytosolic part	0.000653521	0.0122535
GOBP	GO:0045669	positive regulation of osteoblast differentiation	0.00113068	0.0318366											GOBP	GO:0055072	iron ion homeostasis	0.00246007	0.0289617	GOMF	GO:0050840	extracellular matrix binding	1.9097e-05	0.000350111	GOCC	GO:0071682	endocytic vesicle lumen	0.000766478	0.0135261
GOBP	GO:0042789	mRNA transcription by RNA polymerase II	0.00113812	0.0318366											GOBP	GO:0009110	vitamin biosynthetic process	0.00285792	0.0333424	GOMF	GO:0005539	glycosaminoglycan binding	9.40127e-05	0.0014784	GOCC	GO:0030863	cortical cytoskeleton	0.000886642	0.0140538
GOBP	GO:1904062	regulation of cation transmembrane transport	0.00117543	0.0324938											GOBP	GO:0045717	negative regulation of fatty acid biosynthetic process	0.0031228	0.0357879	GOMF	GO:0016209	antioxidant activity	9.856e-05	0.0014784	GOCC	GO:0044420	extracellular matrix component	0.000890076	0.0140538
GOBP	GO:0033157	regulation of intracellular protein transport	0.00118255	0.0324938											GOBP	GO:1902003	regulation of amyloid-beta formation	0.0031228	0.0357879	GOMF	GO:0008201	heparin binding	0.000220675	0.00303429	GOCC	GO:0005925	focal adhesion	0.00110552	0.0159132
GOBP	GO:0071674	mononuclear cell migration	0.00120895	0.0327007											GOBP	GO:0052547	regulation of peptidase activity	0.00317119	0.0360236	GOMF	GO:0016829	lyase activity	0.000396193	0.00502861	GOCC	GO:0005924	cell-substrate adherens junction	0.00115103	0.0159132
GOBP	GO:0048675	axon extension	0.00121527	0.0327007											GOBP	GO:0006959	humoral immune response	0.00325623	0.036668	GOMF	GO:0061134	peptidase regulator activity	0.000727119	0.00856962	GOCC	GO:0022624	proteasome accessory complex	0.00116697	0.0159132
GOBP	GO:0010770	positive regulation of cell morphogenesis involved in differentiation	0.00122167	0.0327007											GOBP	GO:0050996	positive regulation of lipid catabolic process	0.00339875	0.0379429	GOMF	GO:0016836	hydro-lyase activity	0.000795525	0.00875078	GOCC	GO:0030055	cell-substrate junction	0.00127161	0.0165862
GOBP	GO:0007422	peripheral nervous system development	0.00129116	0.0332508											GOBP	GO:0016064	immunoglobulin mediated immune response	0.0034516	0.0382036	GOMF	GO:0030280	structural constituent of epidermis	0.00119949	0.0123698	GOCC	GO:0031091	platelet alpha granule	0.00149561	0.0186952
GOBP	GO:0010959	regulation of metal ion transport	0.00129363	0.0332508											GOBP	GO:0019724	B cell mediated immunity	0.00359798	0.0391545	GOMF	GO:1901681	sulfur compound binding	0.00136273	0.0126566	GOCC	GO:0031093	platelet alpha granule lumen	0.00332001	0.0398293
GOBP	GO:0001933	negative regulation of protein phosphorylation	0.00129844	0.0332508											GOBP	GO:0070613	regulation of protein processing	0.00359798	0.0391545	GOMF	GO:0004089	carbonate dehydratase activity	0.00138073	0.0126566	GOCC	GO:0001527	microfibril	0.00357314	0.0398293
GOBP	GO:0006911	phagocytosis, engulfment	0.00132356	0.0332508											GOBP	GO:1903317	regulation of protein maturation	0.00374853	0.0404529	GOMF	GO:0016835	carbon-oxygen lyase activity	0.00188925	0.0164067	GOCC	GO:0042581	specific granule	0.00358463	0.0398293
GOBP	GO:0008631	intrinsic apoptotic signaling pathway in response to oxidative stress	0.00132356	0.0332508											GOBP	GO:0006958	complement activation, classical pathway	0.0044131	0.046528	GOMF	GO:0061135	endopeptidase regulator activity	0.00256472	0.021159	GOCC	GO:0070820	tertiary granule	0.00404457	0.0433347
GOBP	GO:0045773	positive regulation of axon extension	0.00132356	0.0332508											GOBP	GO:0042632	cholesterol homeostasis	0.0044131	0.046528	GOMF	GO:0005200	structural constituent of cytoskeleton	0.00293391	0.0230522	GOCC	GO:0005758	mitochondrial intermembrane space	0.00451924	0.0467507
GOBP	GO:0090317	negative regulation of intracellular protein transport	0.00132356	0.0332508											GOBP	GO:0046394	carboxylic acid biosynthetic process	0.00441926	0.046528	GOMF	GO:0001968	fibronectin binding	0.00355213	0.026641	GOMF	GO:0004601	peroxidase activity	2.93749e-05	0.00508041
GOBP	GO:1904064	positive regulation of cation transmembrane transport	0.00132789	0.0332508											GOBP	GO:0016053	organic acid biosynthetic process	0.00446969	0.0466794	GOMF	GO:0043236	laminin binding	0.00416285	0.0298639	GOMF	GO:0016209	antioxidant activity	4.24357e-05	0.00508041
GOBP	GO:0051489	regulation of filopodium assembly	0.00144959	0.0360079											GOBP	GO:0055092	sterol homeostasis	0.00455016	0.0471396	GOMF	GO:0045296	cadherin binding	0.00487635	0.0335249	GOMF	GO:0016684	oxidoreductase activity, acting on peroxide as acceptor	4.3299e-05	0.00508041
GOBP	GO:0061351	neural precursor cell proliferation	0.00156193	0.0384903											GOBP	GO:0018146	keratan sulfate biosynthetic process	0.00461156	0.0473966	GOMF	GO:0004175	endopeptidase activity	0.00682576	0.0448321	GOMF	GO:0045505	dynein intermediate chain binding	0.000106784	0.00910866
GOBP	GO:0090287	regulation of cellular response to growth factor stimulus	0.00159659	0.0390348											GOBP	GO:0044242	cellular lipid catabolic process	0.00492386	0.0495758	GOMF	GO:0001786	phosphatidylserine binding	0.00745956	0.0448321	GOMF	GO:0050839	cell adhesion molecule binding	0.000129384	0.00910866
GOBP	GO:0030041	actin filament polymerization	0.00162517	0.0393961											GOBP	GO:0034205	amyloid-beta formation	0.00494162	0.0495758	GOMF	GO:0016504	peptidase activator activity	0.00787958	0.0448321	GOMF	GO:0005201	extracellular matrix structural constituent	0.000171458	0.0100589
GOBP	GO:0060627	regulation of vesicle-mediated transport	0.00163675	0.0393961											GOBP	GO:0045940	positive regulation of steroid metabolic process	0.00494162	0.0495758	GOMF	GO:0043394	proteoglycan binding	0.00787958	0.0448321	GOMF	GO:0016829	lyase activity	0.000260696	0.0131093
GOBP	GO:1903779	regulation of cardiac conduction	0.00166176	0.0396905											GOBP	GO:0019217	regulation of fatty acid metabolic process	0.00497672	0.0495758	GOMF	GO:0140104	molecular carrier activity	0.00787958	0.0448321	GOMF	GO:0004089	carbonate dehydratase activity	0.000390481	0.0163067
GOBP	GO:0048754	branching morphogenesis of an epithelial tube	0.00169039	0.0400661											GOCC	GO:0072562	blood microparticle	4.37873e-20	7.04976e-18	KEGG	hsa04512	ECM-receptor interaction	8.13392e-05	0.00520795	GOMF	GO:0140104	molecular carrier activity	0.000416933	0.0163067
GOBP	GO:0002548	monocyte chemotaxis	0.00172633	0.0403027											GOCC	GO:0062023	collagen-containing extracellular matrix	2.86798e-18	1.80016e-16	KEGG	hsa05144	Malaria	0.000118363	0.00520795	GOMF	GO:0005178	integrin binding	0.000880791	0.0310038
GOBP	GO:0060393	regulation of pathway-restricted SMAD protein phosphorylation	0.00172633	0.0403027											GOCC	GO:0031012	extracellular matrix	3.35433e-18	1.80016e-16	KEGG	hsa04145	Phagosome	0.00103122	0.0253237	GOMF	GO:0052689	carboxylic ester hydrolase activity	0.00120366	0.0360676
GOBP	GO:0007051	spindle organization	0.00175763	0.0404255											GOCC	GO:0060205	cytoplasmic vesicle lumen	6.35316e-17	2.1552e-15	KEGG	hsa04974	Protein digestion and absorption	0.00138403	0.0253237	GOMF	GO:0016836	hydro-lyase activity	0.00135802	0.0360676
GOBP	GO:0008064	regulation of actin polymerization or depolymerization	0.00175763	0.0404255											GOCC	GO:0031983	vesicle lumen	6.69318e-17	2.1552e-15	KEGG	hsa05150	Staphylococcus aureus infection	0.00143885	0.0253237	GOMF	GO:0019956	chemokine binding	0.00143451	0.0360676
GOBP	GO:0060348	bone development	0.00177723	0.0405758											GOCC	GO:0034774	secretory granule lumen	1.20871e-14	3.24337e-13	KEGG	hsa00910	Nitrogen metabolism	0.00336381	0.0424174	GOMF	GO:0140142	nucleocytoplasmic carrier activity	0.00143451	0.0360676
GOBP	GO:0030832	regulation of actin filament length	0.00182693	0.0414059											GOCC	GO:0034364	high-density lipoprotein particle	2.76674e-12	6.3635e-11	KEGG	hsa04510	Focal adhesion	0.00337411	0.0424174	KEGG	hsa00920	Sulfur metabolism	0.000148914	0.0253153
GOBP	GO:0030199	collagen fibril organization	0.00187757	0.0422452											GOCC	GO:0005788	endoplasmic reticulum lumen	3.63656e-11	6.76616e-10	REACTOME	R-HSA-1474244	Extracellular matrix organization	3.72718e-09	1.24861e-06	REACTOME	R-HSA-6798695	Neutrophil degranulation	1.84057e-10	1.22582e-07
GOBP	GO:0042063	gliogenesis	0.00202097	0.0447436											GOCC	GO:0034358	plasma lipoprotein particle	4.20258e-11	6.76616e-10	REACTOME	R-HSA-1237044	Erythrocytes take up carbon dioxide and release oxygen	4.78734e-07	5.34587e-05	REACTOME	R-HSA-1237044	Erythrocytes take up carbon dioxide and release oxygen	3.39416e-07	7.53504e-05
GOBP	GO:0061564	axon development	0.00204758	0.0447436											GOCC	GO:1990777	lipoprotein particle	4.20258e-11	6.76616e-10	REACTOME	R-HSA-1480926	O2/CO2 exchange in erythrocytes	4.78734e-07	5.34587e-05	REACTOME	R-HSA-1480926	O2/CO2 exchange in erythrocytes	3.39416e-07	7.53504e-05
GOBP	GO:0051235	maintenance of location	0.00207326	0.0447436											GOCC	GO:0032994	protein-lipid complex	6.24437e-11	9.13949e-10	REACTOME	R-HSA-3000178	ECM proteoglycans	2.68905e-06	0.000225208	REACTOME	R-HSA-351202	Metabolism of polyamines	1.1766e-06	0.000195904
GOBP	GO:0019430	removal of superoxide radicals	0.00207507	0.0447436											GOCC	GO:0042627	chylomicron	6.4738e-08	8.68569e-07	REACTOME	R-HSA-216083	Integrin cell surface interactions	5.18722e-06	0.000347544	REACTOME	R-HSA-2168880	Scavenging of heme from plasma	1.54071e-05	0.00205223
GOBP	GO:0033622	integrin activation	0.00207507	0.0447436											GOCC	GO:0031093	platelet alpha granule lumen	1.18566e-07	1.46839e-06	REACTOME	R-HSA-1650814	Collagen biosynthesis and modifying enzymes	2.55961e-05	0.00142912	REACTOME	R-HSA-71291	Metabolism of amino acids and derivatives	5.86167e-05	0.00637226
GOBP	GO:0046716	muscle cell cellular homeostasis	0.00207507	0.0447436											GOCC	GO:0034361	very-low-density lipoprotein particle	6.20531e-07	6.66037e-06	REACTOME	R-HSA-8948216	Collagen chain trimerization	8.04967e-05	0.00373043	REACTOME	R-HSA-450408	AUF1 (hnRNP D0) binds and destabilizes mRNA	6.69757e-05	0.00637226
GOBP	GO:0031099	regeneration	0.0020926	0.0447687											GOCC	GO:0034385	triglyceride-rich plasma lipoprotein particle	6.20531e-07	6.66037e-06	REACTOME	R-HSA-1474228	Degradation of the extracellular matrix	8.90849e-05	0.00373043	REACTOME	R-HSA-450531	Regulation of mRNA stability by proteins that bind AU-rich elements	0.000112764	0.00896351
GOBP	GO:0071260	cellular response to mechanical stimulus	0.00210507	0.0447687											GOCC	GO:0031091	platelet alpha granule	7.42068e-07	7.46706e-06	REACTOME	R-HSA-1474290	Collagen formation	0.000106241	0.00395452	REACTOME	R-HSA-5687128	MAPK6/MAPK4 signaling	0.000121129	0.00896351
GOBP	GO:0034767	positive regulation of ion transmembrane transport	0.00212558	0.0448974											GOCC	GO:0005775	vacuolar lumen	2.12299e-06	2.0106e-05	REACTOME	R-HSA-186797	Signaling by PDGF	0.000238179	0.00763662	REACTOME	R-HSA-201681	TCF dependent signaling in response to WNT	0.000160988	0.0107218
GOBP	GO:0007091	metaphase/anaphase transition of mitotic cell cycle	0.00220711	0.0456871											GOCC	GO:0035580	specific granule lumen	2.42322e-06	2.16744e-05	REACTOME	R-HSA-8957275	Post-translational protein phosphorylation	0.000250755	0.00763662	REACTOME	R-HSA-8948751	Regulation of PTEN stability and activity	0.000216506	0.0110209
GOBP	GO:0010965	regulation of mitotic sister chromatid separation	0.00220711	0.0456871											GOCC	GO:0035578	azurophil granule lumen	1.61148e-05	0.000136552	REACTOME	R-HSA-2022090	Assembly of collagen fibrils and other multimeric structures	0.000289548	0.0080832	REACTOME	R-HSA-8939236	RUNX1 regulates transcription of genes involved in differentiation of HSCs	0.000221306	0.0110209
GOBP	GO:0061383	trabecula morphogenesis	0.00220711	0.0456871											GOCC	GO:0071682	endocytic vesicle lumen	4.39571e-05	0.000353855	REACTOME	R-HSA-1442490	Collagen degradation	0.000348427	0.0089787	REACTOME	R-HSA-69481	G2/M Checkpoints	0.000254898	0.0110209
GOBP	GO:0061333	renal tubule morphogenesis	0.00235645	0.0477957											GOCC	GO:1904813	ficolin-1-rich granule lumen	7.14346e-05	0.000547665	REACTOME	R-HSA-381426	Regulation of Insulin-like Growth Factor (IGF) transport and uptake by Insulin-like Growth Factor Binding Proteins (IGFBPs)	0.000492958	0.0117958	REACTOME	R-HSA-2262752	Cellular responses to stress	0.000299888	0.0110209
GOBP	GO:0070252	actin-mediated cell contraction	0.00235771	0.0477957											GOCC	GO:0005766	primary lysosome	0.000204028	0.00142819	REACTOME	R-HSA-6798695	Neutrophil degranulation	0.000831263	0.0185649	REACTOME	R-HSA-69620	Cell Cycle Checkpoints	0.000303773	0.0110209
GOBP	GO:0071404	cellular response to low-density lipoprotein particle stimulus	0.00236586	0.0477957											GOCC	GO:0042582	azurophil granule	0.000204028	0.00142819	REACTOME	R-HSA-3781865	Diseases of glycosylation	0.000908285	0.0190172	REACTOME	R-HSA-1234174	Cellular response to hypoxia	0.000342062	0.0110209
GOBP	GO:0002686	negative regulation of leukocyte migration	0.00238594	0.0477957											GOCC	GO:0005581	collagen trimer	0.000228968	0.00152271	REACTOME	R-HSA-3560782	Diseases associated with glycosaminoglycan metabolism	0.0012849	0.0253201	REACTOME	R-HSA-1236978	Cross-presentation of soluble exogenous antigens (endosomes)	0.000385359	0.0110209
GOBP	GO:0060389	pathway-restricted SMAD protein phosphorylation	0.00238594	0.0477957											GOCC	GO:0042581	specific granule	0.000236446	0.00152271	REACTOME	R-HSA-1475029	Reversible hydration of carbon dioxide	0.00174277	0.032435	REACTOME	R-HSA-211733	Regulation of activated PAK-2p34 by proteasome mediated degradation	0.000385359	0.0110209
GOBP	GO:0034764	positive regulation of transmembrane transport	0.00245044	0.0483921											GOCC	GO:0101002	ficolin-1-rich granule	0.000461091	0.00285522	REACTOME	R-HSA-2022857	Keratan sulfate degradation	0.00205268	0.0343824	REACTOME	R-HSA-1475029	Reversible hydration of carbon dioxide	0.000389051	0.0110209
GOBP	GO:0090288	negative regulation of cellular response to growth factor stimulus	0.00246066	0.0483921											GOCC	GO:0030139	endocytic vesicle	0.000500436	0.00298408	REACTOME	R-HSA-2168880	Scavenging of heme from plasma	0.00205268	0.0343824	REACTOME	R-HSA-8957275	Post-translational protein phosphorylation	0.000402689	0.0110209
GOBP	GO:0032273	positive regulation of protein polymerization	0.00246251	0.0483921											GOCC	GO:0042383	sarcolemma	0.000944244	0.0054294						REACTOME	R-HSA-376176	Signaling by ROBO receptors	0.000404651	0.0110209
GOBP	GO:0000819	sister chromatid segregation	0.00255046	0.0483921											GOCC	GO:0034362	low-density lipoprotein particle	0.00105628	0.00586418						REACTOME	R-HSA-350562	Regulation of ornithine decarboxylase (ODC)	0.000422996	0.0110209
GOBP	GO:0001952	regulation of cell-matrix adhesion	0.00257078	0.0483921											GOCC	GO:0016234	inclusion body	0.00282829	0.0151785						REACTOME	R-HSA-180534	Vpu mediated degradation of CD4	0.000463341	0.0110209
GOBP	GO:0010712	regulation of collagen metabolic process	0.00257449	0.0483921											GOCC	GO:0042470	melanosome	0.00585729	0.0294695						REACTOME	R-HSA-349425	Autodegradation of the E3 ubiquitin ligase COP1	0.000463341	0.0110209
GOBP	GO:0044784	metaphase/anaphase transition of cell cycle	0.00257449	0.0483921											GOCC	GO:0048770	pigment granule	0.00585729	0.0294695						REACTOME	R-HSA-69601	Ubiquitin Mediated Degradation of Phosphorylated Cdc25A	0.000463341	0.0110209
GOBP	GO:0048260	positive regulation of receptor-mediated endocytosis	0.00257449	0.0483921											GOMF	GO:0004857	enzyme inhibitor activity	1.90423e-09	3.54186e-07						REACTOME	R-HSA-69610	p53-Independent DNA Damage Response	0.000463341	0.0110209
GOBP	GO:0051306	mitotic sister chromatid separation	0.00257449	0.0483921											GOMF	GO:0004866	endopeptidase inhibitor activity	5.81391e-08	4.05733e-06						REACTOME	R-HSA-69613	p53-Independent G1/S DNA damage checkpoint	0.000463341	0.0110209
GOBP	GO:0060395	SMAD protein signal transduction	0.00257449	0.0483921											GOMF	GO:0061135	endopeptidase regulator activity	7.51328e-08	4.05733e-06						REACTOME	R-HSA-75815	Ubiquitin-dependent degradation of Cyclin D	0.000463341	0.0110209
GOBP	GO:0002690	positive regulation of leukocyte chemotaxis	0.00262899	0.0483921											GOMF	GO:0030414	peptidase inhibitor activity	8.72545e-08	4.05733e-06						REACTOME	R-HSA-169911	Regulation of Apoptosis	0.000506519	0.0111348
GOBP	GO:0009408	response to heat	0.00264275	0.0483921											GOMF	GO:0055102	lipase inhibitor activity	2.00248e-07	7.44923e-06						REACTOME	R-HSA-180585	Vif-mediated degradation of APOBEC3G	0.000552656	0.0111348
GOBP	GO:0009299	mRNA transcription	0.00268066	0.0483921											GOMF	GO:0061134	peptidase regulator activity	4.09399e-07	1.26914e-05						REACTOME	R-HSA-8854050	FBXL7 down-regulates AURKA during mitotic entry and in early mitosis	0.000552656	0.0111348
GOBP	GO:0060343	trabecula formation	0.00268066	0.0483921											GOMF	GO:0005201	extracellular matrix structural constituent	1.51966e-06	4.03794e-05						REACTOME	R-HSA-9604323	Negative regulation of NOTCH4 signaling	0.000552656	0.0111348
GOBP	GO:0071450	cellular response to oxygen radical	0.00268066	0.0483921											GOMF	GO:0070325	lipoprotein particle receptor binding	2.12928e-06	4.95057e-05						REACTOME	R-HSA-195253	Degradation of beta-catenin by the destruction complex	0.000553865	0.0111348
GOBP	GO:0071451	cellular response to superoxide	0.00268066	0.0483921											GOMF	GO:0004867	serine-type endopeptidase inhibitor activity	6.32439e-06	0.000130704						REACTOME	R-HSA-174113	SCF-beta-TrCP mediated degradation of Emi1	0.00060188	0.0111348
GOBP	GO:0090023	positive regulation of neutrophil chemotaxis	0.00268066	0.0483921											GOMF	GO:0030021	extracellular matrix structural constituent conferring compression resistance	5.61365e-05	0.00104414						REACTOME	R-HSA-4641257	Degradation of AXIN	0.00060188	0.0111348
GOBP	GO:0032386	regulation of intracellular transport	0.00276579	0.0494842											GOMF	GO:0030020	extracellular matrix structural constituent conferring tensile strength	0.000427493	0.00711764						REACTOME	R-HSA-8941858	Regulation of RUNX3 expression and activity	0.00060188	0.0111348
GOBP	GO:1905517	macrophage migration	0.00277303	0.0494842											GOMF	GO:0015485	cholesterol binding	0.000459203	0.00711764						REACTOME	R-HSA-5362768	Hh mutants that don't undergo autocatalytic processing are degraded by ERAD	0.000654321	0.0117778
GOCC	GO:0005925	focal adhesion	8.52383e-23	1.71683e-20											GOMF	GO:0032934	sterol binding	0.000640374	0.00916228						REACTOME	R-HSA-4641258	Degradation of DVL	0.000710112	0.0119738
GOCC	GO:0005924	cell-substrate adherens junction	1.01588e-22	1.71683e-20											GOMF	GO:0015037	peptide disulfide oxidoreductase activity	0.000819728	0.0108907						REACTOME	R-HSA-69541	Stabilization of p53	0.000710112	0.0119738
GOCC	GO:0030055	cell-substrate junction	1.56828e-22	1.76692e-20											GOMF	GO:0030280	structural constituent of epidermis	0.00112501	0.0139501						REACTOME	R-HSA-69275	G2/M Transition	0.000785175	0.0119738
GOCC	GO:0005912	adherens junction	2.85066e-22	2.40881e-20											GOMF	GO:0043178	alcohol binding	0.00212326	0.0246829						REACTOME	R-HSA-8878171	Transcriptional regulation by RUNX1	0.000828793	0.0119738
GOCC	GO:0062023	collagen-containing extracellular matrix	9.4535e-20	6.39056e-18											GOMF	GO:0050750	low-density lipoprotein particle receptor binding	0.00255449	0.0274444						REACTOME	R-HSA-5387390	Hh mutants abrogate ligand secretion	0.000832281	0.0119738
GOCC	GO:0031012	extracellular matrix	1.35054e-17	7.60802e-16											GOMF	GO:0031210	phosphatidylcholine binding	0.00280346	0.0274444						REACTOME	R-HSA-5676590	NIK-->noncanonical NF-kB signaling	0.000832281	0.0119738
GOCC	GO:0044449	contractile fiber part	1.03817e-14	5.01286e-13											GOMF	GO:0050997	quaternary ammonium group binding	0.00280346	0.0274444						REACTOME	R-HSA-68827	CDT1 association with the CDC6:ORC:origin complex	0.000832281	0.0119738
GOCC	GO:0043292	contractile fiber	5.70104e-14	2.40869e-12											GOMF	GO:0005496	steroid binding	0.00331072	0.0307897						REACTOME	R-HSA-453274	Mitotic G2-G2/M phases	0.000844053	0.0119738
GOCC	GO:0030016	myofibril	1.91131e-13	7.17801e-12											GOMF	GO:0005504	fatty acid binding	0.00452439	0.0400732						REACTOME	R-HSA-187577	SCF(Skp2)-mediated degradation of p27/p21	0.000898931	0.0119738
GOCC	GO:0032432	actin filament bundle	3.44129e-12	1.16316e-10											GOMF	GO:0005539	glycosaminoglycan binding	0.00568737	0.0480841						REACTOME	R-HSA-5607761	Dectin-1 mediated noncanonical NF-kB signaling	0.000898931	0.0119738
GOCC	GO:0042641	actomyosin	1.69789e-11	5.21717e-10											GOMF	GO:0005179	hormone activity	0.00605711	0.0488979						REACTOME	R-HSA-5610780	Degradation of GLI1 by the proteasome	0.000898931	0.0119738
GOCC	GO:0030017	sarcomere	2.43965e-11	6.87167e-10											GOMF	GO:0001664	G protein-coupled receptor binding	0.00630941	0.0488979						REACTOME	R-HSA-5610783	Degradation of GLI2 by the proteasome	0.000898931	0.0119738
GOCC	GO:0001725	stress fiber	4.19799e-11	1.01351e-09											KEGG	hsa04979	Cholesterol metabolism	6.29212e-05	0.00427864						REACTOME	R-HSA-5610785	GLI3 is processed to GLI3R by the proteasome	0.000898931	0.0119738
GOCC	GO:0097517	contractile actin filament bundle	4.19799e-11	1.01351e-09											KEGG	hsa04610	Complement and coagulation cascades	0.000495945	0.0168621						REACTOME	R-HSA-381426	Regulation of Insulin-like Growth Factor (IGF) transport and uptake by Insulin-like Growth Factor Binding Proteins (IGFBPs)	0.000966234	0.0124168
GOCC	GO:0015629	actin cytoskeleton	5.20102e-11	1.17196e-09											KEGG	hsa05150	Staphylococcus aureus infection	0.000786228	0.0178212						REACTOME	R-HSA-5678895	Defective CFTR causes cystic fibrosis	0.000969476	0.0124168
GOCC	GO:0044420	extracellular matrix component	1.4175e-10	2.99447e-09											REACTOME	R-HSA-174824	Plasma lipoprotein assembly, remodeling, and clearance	1.25565e-09	2.5992e-07						REACTOME	R-HSA-174084	Autodegradation of Cdh1 by Cdh1:APC/C	0.00112281	0.0141093
GOCC	GO:0031674	I band	1.19845e-07	2.3828e-06											REACTOME	R-HSA-8963898	Plasma lipoprotein assembly	1.88791e-08	1.95399e-06						REACTOME	R-HSA-162909	Host Interactions of HIV factors	0.00116218	0.0143335
GOCC	GO:0030018	Z disc	4.77652e-07	8.96925e-06											REACTOME	R-HSA-8957275	Post-translational protein phosphorylation	4.57541e-08	3.15703e-06						REACTOME	R-HSA-4608870	Asymmetric localization of PCP proteins	0.00120589	0.0146022
GOCC	GO:0031252	cell leading edge	6.85294e-07	1.2191e-05											REACTOME	R-HSA-381426	Regulation of Insulin-like Growth Factor (IGF) transport and uptake by Insulin-like Growth Factor Binding Proteins (IGFBPs)	1.43534e-07	7.42791e-06						REACTOME	R-HSA-5358346	Hedgehog ligand biogenesis	0.00129343	0.01538
GOCC	GO:0005604	basement membrane	1.21124e-06	2.047e-05											REACTOME	R-HSA-114608	Platelet degranulation	1.8327e-07	7.58738e-06						REACTOME	R-HSA-9010553	Regulation of expression of SLITs and ROBOs	0.00136471	0.01538
GOCC	GO:0005913	cell-cell adherens junction	4.01271e-06	6.45856e-05											REACTOME	R-HSA-76005	Response to elevated platelet cytosolic Ca2+	2.45932e-07	8.13811e-06						REACTOME	R-HSA-1234176	Oxygen-dependent proline hydroxylation of Hypoxia-inducible Factor Alpha	0.00138558	0.01538
GOCC	GO:0030027	lamellipodium	1.63329e-05	0.000250933											REACTOME	R-HSA-8963899	Plasma lipoprotein remodeling	3.00385e-07	8.13811e-06						REACTOME	R-HSA-69563	p53-Dependent G1 DNA Damage Response	0.00138558	0.01538
GOCC	GO:0043034	costamere	4.9456e-05	0.000726789											REACTOME	R-HSA-6798695	Neutrophil degranulation	3.5218e-07	8.13811e-06						REACTOME	R-HSA-69580	p53-Dependent G1/S DNA damage checkpoint	0.00138558	0.01538
GOCC	GO:0098552	side of membrane	9.16285e-05	0.00129043											REACTOME	R-HSA-2168880	Scavenging of heme from plasma	3.53831e-07	8.13811e-06						REACTOME	R-HSA-1169091	Activation of NF-kappaB in B cells	0.00148249	0.0159248
GOCC	GO:0005911	cell-cell junction	0.000116862	0.00157998											REACTOME	R-HSA-2173782	Binding and Uptake of Ligands by Scavenger Receptors	1.71536e-06	3.55079e-05						REACTOME	R-HSA-174154	APC/C:Cdc20 mediated degradation of Securin	0.00148249	0.0159248
GOCC	GO:0005884	actin filament	0.000231345	0.00300748											REACTOME	R-HSA-8964058	HDL remodeling	1.29736e-05	0.000244139						REACTOME	R-HSA-5658442	Regulation of RAS by GAPs	0.00158429	0.0162329
GOCC	GO:0005788	endoplasmic reticulum lumen	0.000276432	0.00346052											REACTOME	R-HSA-76002	Platelet activation, signaling and aggregation	3.62559e-05	0.000625414						REACTOME	R-HSA-68867	Assembly of the pre-replicative complex	0.00158429	0.0162329
GOCC	GO:0005819	spindle	0.000488467	0.0058965											REACTOME	R-HSA-975634	Retinoid metabolism and transport	5.47905e-05	0.000872434						REACTOME	R-HSA-69615	G1/S DNA Damage Checkpoints	0.00158429	0.0162329
GOCC	GO:0098797	plasma membrane protein complex	0.00091675	0.0106849											REACTOME	R-HSA-6806667	Metabolism of fat-soluble vitamins	7.80528e-05	0.00115407						REACTOME	R-HSA-109581	Apoptosis	0.00163935	0.0165426
GOCC	GO:0098562	cytoplasmic side of membrane	0.00122575	0.0138102											REACTOME	R-HSA-1474244	Extracellular matrix organization	9.6496e-05	0.00133164						REACTOME	R-HSA-2173782	Binding and Uptake of Ligands by Scavenger Receptors	0.00182094	0.0176315
GOCC	GO:0031941	filamentous actin	0.00134113	0.0146226											REACTOME	R-HSA-1442490	Collagen degradation	0.000261492	0.00338305						REACTOME	R-HSA-5357801	Programmed Cell Death	0.00182408	0.0176315
GOCC	GO:0009898	cytoplasmic side of plasma membrane	0.00226203	0.0238927											REACTOME	R-HSA-1650814	Collagen biosynthesis and modifying enzymes	0.000312054	0.00379971						REACTOME	R-HSA-9020702	Interleukin-1 signaling	0.00182668	0.0176315
GOCC	GO:0005581	collagen trimer	0.00341587	0.0349868											REACTOME	R-HSA-3000178	ECM proteoglycans	0.000505657	0.00581506						REACTOME	R-HSA-446652	Interleukin-1 family signaling	0.00186457	0.0177401
GOCC	GO:0001726	ruffle	0.00372453	0.0364904											REACTOME	R-HSA-1474290	Collagen formation	0.000957555	0.0104323						REACTOME	R-HSA-68949	Orc1 removal from chromatin	0.00192062	0.0180159
GOCC	GO:0051233	spindle midzone	0.00377859	0.0364904											REACTOME	R-HSA-419037	NCAM1 interactions	0.00111122	0.0115011						REACTOME	R-HSA-174178	APC/C:Cdh1 mediated degradation of Cdc20 and other APC/C:Cdh1 targeted proteins in late mitosis/early G1	0.00204353	0.0183917
GOCC	GO:0030496	midbody	0.00410339	0.0383292											REACTOME	R-HSA-8948216	Collagen chain trimerization	0.00127317	0.0125498						REACTOME	R-HSA-174184	Cdc20:Phospho-APC/C mediated degradation of Cyclin A	0.00204353	0.0183917
GOCC	GO:0090543	Flemming body	0.0041958	0.0383292											REACTOME	R-HSA-977606	Regulation of Complement cascade	0.00154275	0.0142306						REACTOME	R-HSA-69017	CDK-mediated phosphorylation and removal of Cdc6	0.00204353	0.0183917
GOCC	GO:0002102	podosome	0.0046399	0.0412707											REACTOME	R-HSA-2187338	Visual phototransduction	0.00158117	0.0142306						REACTOME	R-HSA-179419	APC:Cdc20 mediated degradation of cell cycle proteins prior to satisfation of the cell cycle checkpoint	0.00217208	0.0190343
GOCC	GO:0043296	apical junction complex	0.00502356	0.0427308											REACTOME	R-HSA-196854	Metabolism of vitamins and cofactors	0.00223555	0.0192817						REACTOME	R-HSA-8939902	Regulation of RUNX2 expression and activity	0.00217208	0.0190343
GOCC	GO:0034704	calcium channel complex	0.00505689	0.0427308											REACTOME	R-HSA-166658	Complement cascade	0.00282673	0.0234053						REACTOME	R-HSA-176409	APC/C:Cdc20 mediated degradation of mitotic proteins	0.00244675	0.0211628
GOCC	GO:0072686	mitotic spindle	0.00570113	0.0465816											REACTOME	R-HSA-2022090	Assembly of collagen fibrils and other multimeric structures	0.00326324	0.0259804						REACTOME	R-HSA-176814	Activation of APC/C and APC/C:Cdc20 mediated degradation of mitotic proteins	0.00259317	0.0220916
GOCC	GO:0001527	microfibril	0.00578825	0.0465816											REACTOME	R-HSA-418594	G alpha (i) signalling events	0.00347818	0.0264367						REACTOME	R-HSA-2467813	Separation of Sister Chromatids	0.00264647	0.0220916
GOMF	GO:0005201	extracellular matrix structural constituent	2.18465e-19	9.04446e-17											REACTOME	R-HSA-375165	NCAM signaling for neurite out-growth	0.00357598	0.0264367						REACTOME	R-HSA-453279	Mitotic G1-G1/S phases	0.00265365	0.0220916
GOMF	GO:0003779	actin binding	1.76173e-10	3.64678e-08											REACTOME	R-HSA-1474228	Degradation of the extracellular matrix	0.00480058	0.0342662						REACTOME	R-HSA-5619084	ABC transporter disorders	0.00274585	0.0223017
GOMF	GO:0050839	cell adhesion molecule binding	1.91581e-09	2.64382e-07											REACTOME	R-HSA-166663	Initial triggering of complement	0.00557163	0.0384442						REACTOME	R-HSA-8852276	The role of GTSE1 in G2/M progression after G2 checkpoint	0.00274585	0.0223017
GOMF	GO:0005178	integrin binding	1.8237e-08	1.88753e-06																					REACTOME	R-HSA-983705	Signaling by the B Cell Receptor (BCR)	0.00278977	0.0223854
GOMF	GO:0097493	structural molecule activity conferring elasticity	7.43332e-06	0.000615479																					REACTOME	R-HSA-195721	Signaling by WNT	0.00285117	0.0226057
GOMF	GO:0019838	growth factor binding	2.19018e-05	0.00151122																					REACTOME	R-HSA-5663205	Infectious disease	0.00307496	0.0240932
GOMF	GO:0008307	structural constituent of muscle	8.16439e-05	0.00482866																					REACTOME	R-HSA-176408	Regulation of APC/C activators between G1/S and early anaphase	0.00324295	0.025114
GOMF	GO:0045296	cadherin binding	0.000100641	0.00520815																					REACTOME	R-HSA-2871837	FCERI mediated NF-kB activation	0.00360844	0.0272666
GOMF	GO:0030021	extracellular matrix structural constituent conferring compression resistance	0.000122153	0.00561902																					REACTOME	R-HSA-9013694	Signaling by NOTCH4	0.00360844	0.0272666
GOMF	GO:0046332	SMAD binding	0.000285784	0.00951281																					REACTOME	R-HSA-68882	Mitotic Anaphase	0.00373454	0.0272666
GOMF	GO:0005520	insulin-like growth factor binding	0.000290487	0.00951281																					REACTOME	R-HSA-1168372	Downstream signaling events of B Cell Receptor (BCR)	0.00380187	0.0272666
GOMF	GO:0005229	intracellular calcium activated chloride channel activity	0.000298712	0.00951281																					REACTOME	R-HSA-1236974	ER-Phagosome pathway	0.00380187	0.0272666
GOMF	GO:0061778	intracellular chloride channel activity	0.000298712	0.00951281																					REACTOME	R-HSA-69202	Cyclin E associated events during G1/S transition	0.00380187	0.0272666
GOMF	GO:0051015	actin filament binding	0.000450929	0.0133346																					REACTOME	R-HSA-5683057	MAPK family signaling cascades	0.00382208	0.0272666
GOMF	GO:0005507	copper ion binding	0.000522838	0.0144303																					REACTOME	R-HSA-2555396	Mitotic Metaphase and Anaphase	0.00384844	0.0272666
GOMF	GO:0019955	cytokine binding	0.0016316	0.0413724																					REACTOME	R-HSA-68886	M Phase	0.00394261	0.0276398
GOMF	GO:0030020	extracellular matrix structural constituent conferring tensile strength	0.00169887	0.0413724																					REACTOME	R-HSA-5688426	Deubiquitination	0.00410575	0.0283275
KEGG	hsa04510	Focal adhesion	1.41441e-07	2.97027e-05																					REACTOME	R-HSA-5632684	Hedgehog 'on' state	0.00421085	0.0283275
KEGG	hsa04512	ECM-receptor interaction	1.23563e-05	0.00129741																					REACTOME	R-HSA-69002	DNA Replication Pre-Initiation	0.00421085	0.0283275
KEGG	hsa04022	cGMP-PKG signaling pathway	3.99493e-05	0.00279645																					REACTOME	R-HSA-69656	Cyclin A:Cdk2-associated events at S phase entry	0.00421085	0.0283275
KEGG	hsa04974	Protein digestion and absorption	0.000169927	0.00892114																					REACTOME	R-HSA-174143	APC/C-mediated degradation of cell cycle proteins	0.00442671	0.02919
KEGG	hsa04270	Vascular smooth muscle contraction	0.000225874	0.00904055																					REACTOME	R-HSA-453276	Regulation of mitotic cell cycle	0.00442671	0.02919
KEGG	hsa05146	Amoebiasis	0.000264546	0.00904055																					REACTOME	R-HSA-449147	Signaling by Interleukins	0.00528377	0.0344999
KEGG	hsa04810	Regulation of actin cytoskeleton	0.000301352	0.00904055																					REACTOME	R-HSA-69052	Switching of origins to a post-replicative state	0.00536942	0.0347188
KEGG	hsa05131	Shigellosis	0.000677665	0.0177887																					REACTOME	R-HSA-114608	Platelet degranulation	0.00558495	0.0357652
KEGG	hsa05222	Small cell lung cancer	0.000965637	0.0205381																					REACTOME	R-HSA-4086400	PCP/CE pathway	0.00589043	0.0373622
KEGG	hsa04213	Longevity regulating pathway - multiple species	0.00100072	0.0205381																					REACTOME	R-HSA-69206	G1/S Transition	0.00601358	0.0377834
KEGG	hsa04015	Rap1 signaling pathway	0.00117063	0.0205381																					REACTOME	R-HSA-5619115	Disorders of transmembrane transporters	0.00640208	0.0398484
KEGG	hsa04530	Tight junction	0.0011736	0.0205381																					REACTOME	R-HSA-390450	Folding of actin by CCT/TriC	0.00656012	0.040063
KEGG	hsa04360	Axon guidance	0.00181866	0.0276545																					REACTOME	R-HSA-70635	Urea cycle	0.00656012	0.040063
KEGG	hsa04520	Adherens junction	0.00184363	0.0276545																					REACTOME	R-HSA-2454202	Fc epsilon receptor (FCERI) signaling	0.00670087	0.040063
KEGG	hsa05100	Bacterial invasion of epithelial cells	0.00208569	0.0291997																					REACTOME	R-HSA-76005	Response to elevated platelet cytosolic Ca2+	0.00670087	0.040063
KEGG	hsa04921	Oxytocin signaling pathway	0.00289965	0.0380579																					REACTOME	R-HSA-5625740	RHO GTPases activate PKNs	0.00673733	0.040063
KEGG	hsa05132	Salmonella infection	0.00311749	0.0385101																					REACTOME	R-HSA-8878159	Transcriptional regulation by RUNX3	0.00703764	0.0414785
KEGG	hsa04010	MAPK signaling pathway	0.00358212	0.0417913																					REACTOME	R-HSA-8936459	RUNX1 regulates genes involved in megakaryocyte differentiation and platelet function	0.0073472	0.0429231
REACTOME	R-HSA-446353	Cell-extracellular matrix interactions	2.48016e-09	1.29464e-06																					REACTOME	R-HSA-202424	Downstream TCR signaling	0.00766615	0.044397
REACTOME	R-HSA-1566948	Elastic fibre formation	8.98571e-09	2.34527e-06																					REACTOME	R-HSA-168274	Export of Viral Ribonucleoproteins from Nucleus	0.00796535	0.0455078
REACTOME	R-HSA-1474244	Extracellular matrix organization	3.48575e-08	5.2769e-06																					REACTOME	R-HSA-1236975	Antigen processing-Cross presentation	0.00799462	0.0455078
REACTOME	R-HSA-2129379	Molecules associated with elastic fibres	4.0436e-08	5.2769e-06																					REACTOME	R-HSA-6807070	PTEN Regulation	0.00824407	0.0465301
REACTOME	R-HSA-445355	Smooth Muscle Contraction	6.21092e-08	6.4842e-06																					REACTOME	R-HSA-5607764	CLEC7A (Dectin-1) signaling	0.0086807	0.0485827
REACTOME	R-HSA-5627123	RHO GTPases activate PAKs	7.24599e-07	6.30401e-05																					REACTOME	R-HSA-5668541	TNFR2 non-canonical NF-kB pathway	0.00903858	0.0497495
REACTOME	R-HSA-195258	RHO GTPase Effectors	2.89949e-06	0.000194677																					REACTOME	R-HSA-5689603	UCH proteinases	0.00903858	0.0497495
REACTOME	R-HSA-3000157	Laminin interactions	2.98355e-06	0.000194677																					REACTOME	R-HSA-8951664	Neddylation	0.00913744	0.0498814
REACTOME	R-HSA-194315	Signaling by Rho GTPases	4.83086e-06	0.00028019
REACTOME	R-HSA-397014	Muscle contraction	6.76233e-06	0.000352993
REACTOME	R-HSA-3000178	ECM proteoglycans	9.97405e-06	0.000473314
REACTOME	R-HSA-3000171	Non-integrin membrane-ECM interactions	1.64878e-05	0.000717221
REACTOME	R-HSA-400685	Sema4D in semaphorin signaling	2.08524e-05	0.000837303
REACTOME	R-HSA-373755	Semaphorin interactions	3.13811e-05	0.00117007
REACTOME	R-HSA-446728	Cell junction organization	3.77025e-05	0.00131205
REACTOME	R-HSA-114608	Platelet degranulation	7.70033e-05	0.00236445
REACTOME	R-HSA-1500931	Cell-Cell communication	7.70033e-05	0.00236445
REACTOME	R-HSA-76005	Response to elevated platelet cytosolic Ca2+	0.000103343	0.00299695
REACTOME	R-HSA-5625900	RHO GTPases activate CIT	0.000147537	0.00405339
REACTOME	R-HSA-373752	Netrin-1 signaling	0.000628533	0.0164047
REACTOME	R-HSA-1474228	Degradation of the extracellular matrix	0.000746921	0.0185663
REACTOME	R-HSA-399955	SEMA3A-Plexin repulsion signaling by inhibiting Integrin adhesion	0.000862717	0.0195799
REACTOME	R-HSA-418885	DCC mediated attractive signaling	0.000862717	0.0195799
REACTOME	R-HSA-76002	Platelet activation, signaling and aggregation	0.00108236	0.0235413
REACTOME	R-HSA-2029482	Regulation of actin dynamics for phagocytic cup formation	0.00156129	0.0313804
REACTOME	R-HSA-202131	Metabolism of nitric oxide: eNOS activation and regulation	0.00156301	0.0313804
REACTOME	R-HSA-381426	Regulation of Insulin-like Growth Factor (IGF) transport and uptake by Insulin-like Growth Factor Binding Proteins (IGFBPs)	0.00179575	0.0346117
REACTOME	R-HSA-2243919	Crosslinking of collagen fibrils	0.00185657	0.0346117
REACTOME	R-HSA-3560782	Diseases associated with glycosaminoglycan metabolism	0.00245809	0.0417862
REACTOME	R-HSA-8875878	MET promotes cell motility	0.00245809	0.0417862
REACTOME	R-HSA-5627117	RHO GTPases Activate ROCKs	0.00254137	0.0417862
REACTOME	R-HSA-4420097	VEGFA-VEGFR2 Pathway	0.00256161	0.0417862
REACTOME	R-HSA-416572	Sema4D induced cell migration and growth-cone collapse	0.00293489	0.0464246
REACTOME	R-HSA-8948216	Collagen chain trimerization	0.00319053	0.0484678
REACTOME	R-HSA-1445148	Translocation of SLC2A4 (GLUT4) to the plasma membrane	0.00324976	0.0484678
REACTOME	R-HSA-5663220	RHO GTPases Activate Formins	0.00340375	0.0493544
