# Supplementary material for: Integrative multiomics analysis of human atherosclerosis reveals a serum response factor‐driven network associated with intraplaque hemorrhage
Source: Clin Transl Med. 2021 Jun 27;11(6):e458. doi: 10.1002/ctm2.458 (PMC8236116; doi:10.1002/ctm2.458)
Supplement: Supplementary file 13 — Supporting Information [file CTM2-11-e458-s007.xlsx]

## Sheet: Table S7
Table S7 Correlation between components of integrative sPLS-DA and plaque traits
	Component 1		Component 2		Component 3		Component 4
	Correlation	P-value	Correlation	P-value	Correlation	P-value	Correlation	P-value
Plaque size (mm2)	0.742514	1.81144e-08	-0.0398161	0.802317	-0.226068	0.149985	-0.180049	0.253875
Media size (mm2)	-0.262893	0.0925572	0.277242	0.0754797	-0.401125	0.00847043	0.00705688	0.964622
Necrotic core content (%)	0.35164	0.0223959	0.106	0.504062	0.275651	0.0772414	0.345407	0.0250655
Hemorrhage (%)	0.477531	0.00138407	0.0507694	0.749499	-0.209592	0.182805	-0.137597	0.384867
CD31+ endothelial cell content (%)	0.111087	0.489283	-0.0732689	0.648927	0.273086	0.084072	0.129399	0.420052
CD3+ T-cell content (%)	0.202933	0.203192	0.281395	0.0747017	0.0367862	0.819382	0.194979	0.221846
CD68+ macrophage content (%)	0.218844	0.169231	0.0346002	0.829953	0.28024	0.0759521	0.157446	0.325549
iNOS+ (M1) macrophage content (%)	0.447229	0.0116515	-0.105766	0.571208	-0.22001	0.234336	-0.308125	0.0917225
Arg1+ (M2) macrophage content (%)	-0.616509	0.000221483	-0.0997331	0.593476	0.0943737	0.613568	0.11687	0.531239
Collagen content (%)	-0.0176319	0.917505	0.156213	0.355862	0.333867	0.0434361	-0.00230117	0.989215
aSMA+ SMC content (%)	-0.347872	0.0348762	-0.112328	0.508027	-0.0845705	0.618724	0.215931	0.199288
aSMA-PDGFRa+ fibroblast content (%)	0.63527	2.4e-05	-0.177364	0.29363	-0.142031	0.40172	-0.017623	0.917546
Calcification (%)	0.138433	0.413871	-0.0271845	0.873109	-0.145061	0.391648	-0.00791277	0.962928
