# Supplementary material for: Integrative multiomics analysis of human atherosclerosis reveals a serum response factor‐driven network associated with intraplaque hemorrhage
Source: Clin Transl Med. 2021 Jun 27;11(6):e458. doi: 10.1002/ctm2.458 (PMC8236116; doi:10.1002/ctm2.458)
Supplement: Supplementary file 14 — Supporting Information [file CTM2-11-e458-s012.xlsx]

## Sheet: Table S8
Table S8 Literature search for the MULTI 1 selected genes
Gene symbol	PUBMED ID	Brief
ANKRD6	NA	NA
ANO1	32894555; 28539652	Myocardial fibrosis
CCR1	18088392	Myocardial infarction
EMILIN1	22814752; 28545768; 25056700	Vascular smooth muscle cell, extracellular matrix
FBLN5	27089918; 27692634	Vascular inflammation
FILIP1L	NA	NA
HSPG2	10580178	Coronary artery disease
LPP	12760907	Smooth muscle cell
LTBP1	25805620	Cardiovascular development
MAPKAPK3	23608535	Fiber and cardiomyocyte
MFAP4	26564819; 32856514	Vascular smooth muscle cell
MYL9	22003410	Aging-associated cardiovascular system
NRK	32330120	Vascular inflammation
NT5DC3	NA	NA
PAM	NA	NA
PGM5	NA	NA
RRAS	NA	NA
SLC25A4	30165862; 23401503	Cardiomyopathy
TINAGL1	NA	NA
TLN1	30888838	Coronary artery disease
VCL	32516855	Cardiomyopathy
VIM	30451917	Vascular inflammation
